# Supplementary material for: Prognostic signature and immune efficacy of m1A-, m5C-, m6A-, m7G-, and DNA methylation-related regulators in hepatocellular carcinoma
Source: J Cancer. 2024 Jun 11;15(13):4287–300. doi: 10.7150/jca.95730 (PMC11212094; doi:10.7150/jca.95730)
Supplement: Supplementary file 1 — Supplementary figure and tables. [file jcav15p4287s1.zip]

Archive with 3 entries (3 files):
- Table S8.xlsx
- Supplementary-S1,S1-5, S7,S9.pdf
- Table S6.xlsx
