# Supplementary material for: Prognostic signature and immune efficacy of m1A-, m5C-, m6A-, m7G-, and DNA methylation-related regulators in hepatocellular carcinoma
Source: J Cancer. 2024 Jun 11;15(13):4287–300. doi: 10.7150/jca.95730 (PMC11212094; doi:10.7150/jca.95730)
Supplement: Supplementary file 1 — Supplementary figure and tables. [file jcav15p4287s1.zip › Table S8.xlsx]

## Sheet: Table S8
Table S8. The copy number variations of HCC.
Sample_ID	C7orf60|exp	NEIL3|exp	TRMT6|exp	WDR4|exp	ZC3H13|exp	C7orf60|CNV	NEIL3|CNV	TRMT6|CNV	WDR4|CNV	ZC3H13|CNV
TCGA-2V-A95S	7.17918	6.16624	9.34772	8.42794	10.2304	normal	normal	normal	deletion	normal
TCGA-2Y-A9GS	7.55309	8.99464	9.44002	9.10934	10.2647	gain	deletion	gain	deletion	deletion
TCGA-2Y-A9GT	7.49082	5.51762	8.13179	8.00172	11.8544	normal	normal	normal	normal	normal
TCGA-2Y-A9GU	6.96999	6.01172	8.40514	7.48564	11.3199	gain	normal	normal	normal	normal
TCGA-2Y-A9GV	7.45216	5.09971	8.21641	8.0108	10.6829	normal	normal	normal	normal	deletion
TCGA-2Y-A9GW	7.76264	5.97194	8.83416	8.76642	11.2116	gain	normal	normal	normal	gain
TCGA-2Y-A9GX	7.49449	6.63369	8.68321	7.894	11.557	normal	normal	gain	deletion	normal
TCGA-2Y-A9GY	8.11866	8.4364	9.6299	8.84477	9.38525	gain	deletion	gain	deletion	deletion
TCGA-2Y-A9GZ	7.46535	5.69903	8.91475	9.01162	10.3721	gain	normal	gain	gain	deletion
TCGA-2Y-A9H0	7.6606	7.24753	9.78484	8.95521	9.76802	normal	deletion	normal	normal	deletion
TCGA-2Y-A9H1	6.90329	4.90104	8.88247	9.71723	9.44348	normal	normal	normal	normal	normal
TCGA-2Y-A9H2	7.71252	5.3076	9.29557	9.0276	10.6682	gain	deletion	normal	normal	deletion
TCGA-2Y-A9H3	7.14605	5.03302	8.56304	9.42541	9.42925	gain	deletion	normal	deletion	normal
TCGA-2Y-A9H4	6.96055	5.541	9.90046	8.69184	9.56644	normal	normal	normal	normal	deletion
TCGA-2Y-A9H5	7.42738	6.25086	8.70696	8.31395	10.1217	normal	normal	normal	deletion	deletion
TCGA-2Y-A9H6	6.92281	5.46546	7.81636	8.07551	12.0389	normal	normal	deletion	normal	normal
TCGA-2Y-A9H7	7.66798	5.71258	9.24169	8.5828	10.7617	normal	normal	normal	normal	normal
TCGA-2Y-A9H8	7.11711	6.63168	8.98251	8.58836	10.1179	normal	deletion	gain	gain	deletion
TCGA-2Y-A9H9	7.48825	5.70957	9.12993	8.7718	13.2832	gain	normal	gain	normal	normal
TCGA-2Y-A9HA	7.2276	7.36292	9.79281	8.46451	9.67153	normal	deletion	gain	normal	deletion
TCGA-2Y-A9HB	6.96229	5.74323	8.72229	7.73088	11.7593	normal	normal	normal	deletion	normal
TCGA-3K-AAZ8	6.66159	4.70961	9.01498	8.57351	11.6085	gain	deletion	deletion	gain	deletion
TCGA-4R-AA8I	7.25408	7.02532	9.57373	8.24953	10.6241	normal	normal	normal	normal	deletion
TCGA-5C-A9VG	6.81194	6.76961	8.39874	9.61057	10.727	gain	deletion	deletion	gain	deletion
TCGA-5C-A9VH	7.34553	5.55913	9.04018	8.65477	11.0659	gain	deletion	gain	deletion	deletion
TCGA-5R-AA1C	7.55435	7.09468	9.13806	6.44468	9.94782	normal	normal	normal	deletion	normal
TCGA-5R-AA1D	8.33426	6.79388	8.47272	8.15042	11.2777	normal	normal	deletion	normal	normal
TCGA-5R-AAAM	7.60584	5.22197	8.96334	8.13873	11.1413	normal	normal	gain	normal	normal
TCGA-BC-4072	7.26748	6.837	9.19976	8.69011	11.3966	deletion	normal	gain	normal	normal
TCGA-BC-4073	8.67812	6.95405	9.51478	7.76402	10.8597	normal	normal	normal	deletion	normal
TCGA-BC-A10Q	8.16607	6.26317	8.934	7.97697	11.1326	gain	normal	gain	normal	deletion
TCGA-BC-A10R	7.47679	5.01519	9.48174	8.55168	10.2248	gain	deletion	gain	normal	deletion
TCGA-BC-A10S	7.27102	4.12806	8.75508	8.99728	10.6388	normal	normal	normal	normal	normal
TCGA-BC-A10T	7.44568	5.50922	9.19921	8.14109	10.2608	normal	deletion	normal	normal	deletion
TCGA-BC-A10U	8.44383	6.14078	9.54228	7.91052	10.5037	gain	normal	normal	deletion	normal
TCGA-BC-A10W	7.78295	8.71467	9.66512	9.16356	10.5442	normal	deletion	normal	normal	deletion
TCGA-BC-A10X	7.5654	5.61476	8.92001	7.43338	11.3708	normal	normal	normal	normal	normal
TCGA-BC-A10Y	7.87861	7.83352	8.91464	8.77443	9.99535	normal	gain	normal	normal	deletion
TCGA-BC-A10Z	7.09282	6.02828	8.26198	8.24687	10.1844	normal	normal	deletion	normal	deletion
TCGA-BC-A110	7.24758	4.0566	8.94605	8.37421	11.0055	normal	normal	normal	normal	normal
TCGA-BC-A112	7.68972	7.02837	9.63192	8.39566	10.9679	normal	deletion	normal	deletion	deletion
TCGA-BC-A216	7.62989	7.82487	8.92179	8.23062	11.7161	normal	normal	normal	deletion	normal
TCGA-BC-A217	6.98182	6.72423	9.22631	8.29117	11.0474	deletion	deletion	gain	gain	gain
TCGA-BC-A3KF	8.01415	6.28922	9.28874	8.1234	9.84311	gain	deletion	normal	normal	deletion
TCGA-BC-A3KG	6.67846	8.64446	8.94779	8.1704	11.3767	deletion	deletion	normal	normal	deletion
TCGA-BC-A5W4	7.69395	4.62106	9.50545	9.31522	9.87806	gain	deletion	normal	normal	deletion
TCGA-BC-A69H	7.14976	7.14976	10.3003	10.5409	8.93748	deletion	deletion	gain	deletion	deletion
TCGA-BC-A69I	6.51341	4.49005	9.29913	8.60047	11.0259	normal	normal	normal	normal	normal
TCGA-BC-A8YO	7.81966	8.80471	8.94536	8.65316	10.4281	normal	normal	normal	normal	deletion
TCGA-BD-A2L6	7.35094	7.31006	9.06633	8.14916	10.509	normal	normal	gain	normal	normal
TCGA-BD-A3EP	7.69074	5.67476	9.43977	8.08739	10.8235	gain	deletion	gain	deletion	gain
TCGA-BD-A3ER	6.99075	5.58699	8.88781	8.72718	11.9484	normal	normal	normal	normal	normal
TCGA-BW-A5NO	7.66899	5.60253	9.07944	8.57476	9.65554	gain	deletion	normal	gain	deletion
TCGA-BW-A5NP	8.61477	6.36021	10.3669	8.64298	11.4368	gain	deletion	gain	deletion	gain
TCGA-BW-A5NQ	7.71594	9.8914	10.058	9.52201	10.1424	gain	deletion	normal	gain	deletion
TCGA-CC-5258	8.01139	6.76699	9.33896	9.48215	10.3844	normal	deletion	normal	normal	deletion
TCGA-CC-5260	8.40102	6.0497	9.12629	8.54147	10.7164	gain	normal	normal	normal	deletion
TCGA-CC-5261	7.93379	6.30163	10.0901	8.73627	10.8863	deletion	deletion	gain	gain	deletion
TCGA-CC-5262	7.34699	7.78313	9.59851	7.78313	9.44133	normal	normal	normal	deletion	deletion
TCGA-CC-5263	8.67746	8.47201	9.50984	9.02876	10.6078	normal	normal	normal	gain	deletion
TCGA-CC-5264	9.07639	8.07784	9.97802	7.54706	10.6654	gain	deletion	gain	deletion	deletion
TCGA-CC-A1HT	8.75185	7.56554	9.94182	8.69779	10.2903	normal	deletion	normal	deletion	deletion
TCGA-CC-A3M9	9.39491	7.5508	10.1803	9.92504	10.1215	gain	deletion	gain	normal	deletion
TCGA-CC-A3MA	8.35098	6.50433	9.49016	8.78247	10.6912	normal	deletion	normal	normal	deletion
TCGA-CC-A3MB	7.36335	7.44917	9.75113	8.98555	10.8304	gain	deletion	gain	deletion	normal
TCGA-CC-A3MC	7.244	7.93633	8.87606	8.75564	10.2945	normal	deletion	deletion	normal	deletion
TCGA-CC-A5UC	6.87023	7.78779	9.95213	9.77116	9.85044	deletion	normal	gain	gain	deletion
TCGA-CC-A5UD	8.07994	4.65972	9.79049	7.60024	10.8262	deletion	deletion	normal	deletion	normal
TCGA-CC-A5UE	7.63016	8.84545	9.17082	9.76566	8.98371	gain	gain	gain	normal	deletion
TCGA-CC-A7IE	7.67446	6.59965	9.81846	9.23937	10.4882	deletion	deletion	gain	gain	gain
TCGA-CC-A7IF	7.10154	6.02798	7.94227	8.13479	10.6824	normal	deletion	deletion	normal	deletion
TCGA-CC-A7IG	6.8078	6.90668	9.21493	9.94872	9.10772	deletion	deletion	normal	gain	deletion
TCGA-CC-A7IH	7.3198	5.44245	9.29619	7.73233	11.5413	normal	normal	normal	normal	normal
TCGA-CC-A7II	9.68339	6.22233	10.3711	10.2896	10.2872	gain	deletion	gain	deletion	deletion
TCGA-CC-A7IJ	9.64297	8.85824	10.2218	9.26378	9.75242	gain	deletion	gain	deletion	deletion
TCGA-CC-A7IK	8.0512	7.54654	9.84228	8.28279	11.4895	normal	deletion	normal	deletion	deletion
TCGA-CC-A7IL	7.1296	5.41298	8.85245	9.60706	9.94483	normal	deletion	deletion	normal	deletion
TCGA-CC-A8HT	8.07932	9.82322	9.87335	9.12863	10.4929	normal	normal	normal	normal	normal
TCGA-CC-A8HU	7.97081	6.99447	9.42758	8.52145	9.10623	gain	deletion	gain	normal	deletion
TCGA-CC-A8HV	7.59831	6.14413	9.80908	7.9035	9.71633	normal	deletion	normal	deletion	deletion
TCGA-CC-A9FS	7.27745	5.58296	8.78063	8.64368	10.2583	normal	deletion	deletion	normal	deletion
TCGA-CC-A9FU	8.44633	7.21651	9.73538	9.24612	9.81669	gain	deletion	gain	deletion	deletion
TCGA-CC-A9FV	8.39924	4.64276	8.68445	7.90003	10.8622	normal	normal	normal	normal	normal
TCGA-CC-A9FW	7.8888	5.46561	10.2872	8.82565	10.3812	gain	deletion	gain	deletion	deletion
TCGA-DD-A113	7.10889	7.93631	8.52469	8.62063	10.9805	normal	deletion	deletion	gain	deletion
TCGA-DD-A114	8.35846	6.66785	9.29693	9.00128	10.5968	normal	deletion	normal	normal	deletion
TCGA-DD-A115	7.39144	6.70992	8.95227	8.64994	9.39722	normal	normal	normal	normal	deletion
TCGA-DD-A116	7.15202	4.57524	9.88399	9.22385	10.0692	normal	deletion	normal	normal	deletion
TCGA-DD-A118	7.04556	5.86557	9.17492	8.63136	9.55748	gain	gain	gain	normal	deletion
TCGA-DD-A119	6.80105	5.85309	9.59886	9.37822	10.3006	normal	deletion	gain	deletion	normal
TCGA-DD-A11A	7.5394	5.1953	9.46809	7.9981	10.5963	gain	deletion	gain	deletion	deletion
TCGA-DD-A11B	7.46807	5.32167	8.16788	8.47027	11.4342	normal	deletion	deletion	normal	normal
TCGA-DD-A11C	7.58366	6.97299	8.97954	8.34509	11.4749	normal	normal	normal	normal	deletion
TCGA-DD-A11D	7.6103	4.84427	8.68887	8.06547	11.7695	gain	normal	normal	normal	normal
TCGA-DD-A1EA	7.57401	6.02944	9.3817	8.18596	11.3201	normal	normal	normal	normal	normal
TCGA-DD-A1EB	7.21978	4.78186	9.01667	7.84593	12.4486	normal	normal	normal	normal	normal
TCGA-DD-A1EC	8.5055	6.26457	9.22685	8.30116	11.0946	gain	gain	normal	normal	normal
TCGA-DD-A1ED	7.2808	4.42936	9.09396	7.85174	11.6726	normal	normal	normal	normal	normal
TCGA-DD-A1EE	7.47801	6.99133	9.4813	8.78515	10.9554	gain	normal	normal	normal	normal
TCGA-DD-A1EF	7.02325	6.12276	9.83292	8.25602	10.4411	deletion	deletion	gain	deletion	deletion
TCGA-DD-A1EG	7.47698	7.00489	9.724	9.61846	10.574	normal	deletion	gain	deletion	gain
TCGA-DD-A1EH	8.49543	5.69127	9.47991	8.48838	11.6289	normal	deletion	gain	deletion	normal
TCGA-DD-A1EI	7.84263	4.16284	9.46512	8.86942	10.1615	normal	deletion	normal	normal	deletion
TCGA-DD-A1EJ	8.25561	5.53808	9.66346	8.95265	10.9607	gain	deletion	gain	deletion	gain
TCGA-DD-A1EK	7.3908	5.73527	8.06683	7.98766	10.3745	normal	normal	deletion	normal	deletion
TCGA-DD-A1EL	7.47633	8.82538	10.3221	8.9075	11.0189	deletion	deletion	normal	deletion	normal
TCGA-DD-A39V	7.52939	5.77994	10.1428	9.85872	9.49877	gain	normal	gain	deletion	normal
TCGA-DD-A39W	7.21043	5.30164	9.26246	7.13463	12.3075	normal	normal	normal	deletion	normal
TCGA-DD-A39X	7.16935	6.05622	8.95691	10.3758	8.14597	deletion	deletion	normal	normal	deletion
TCGA-DD-A39Y	7.73608	8.54908	9.11504	10.6726	9.01825	gain	deletion	deletion	deletion	deletion
TCGA-DD-A39Z	7.25834	6.34225	9.22332	8.67077	10.0655	gain	normal	normal	normal	normal
TCGA-DD-A3A1	6.65451	7.34932	9.02537	8.81379	9.81086	normal	normal	normal	deletion	normal
TCGA-DD-A3A2	7.53666	4.68923	8.86351	7.74302	11.8514	gain	normal	normal	normal	normal
TCGA-DD-A3A3	6.21169	6.43525	7.96257	9.4816	9.36825	normal	normal	deletion	normal	normal
TCGA-DD-A3A4	7.18467	7.54136	9.4734	8.94864	10.568	normal	normal	normal	normal	normal
TCGA-DD-A3A5	7.19404	5.85606	9.65863	7.99078	9.51039	normal	normal	gain	gain	deletion
TCGA-DD-A3A6	8.38973	5.8015	8.00255	7.83266	10.0188	normal	normal	normal	normal	normal
TCGA-DD-A3A7	6.63872	7.64817	8.83799	8.83189	9.92065	normal	normal	normal	deletion	gain
TCGA-DD-A3A8	6.32403	4.79876	8.97406	8.44	10.6423	normal	normal	normal	normal	normal
TCGA-DD-A3A9	7.40688	5.08477	9.44711	8.26793	9.01636	normal	deletion	gain	deletion	deletion
TCGA-DD-A4NA	8.4655	5.74358	8.8468	8.38794	10.6178	gain	gain	normal	normal	deletion
TCGA-DD-A4ND	7.65632	6.26303	8.88337	8.02255	11.0819	deletion	normal	gain	normal	normal
TCGA-DD-A4NF	7.74504	4.5841	9.20666	7.97435	12.1606	normal	normal	normal	normal	normal
TCGA-DD-A4NH	8.00544	6.00339	9.39138	8.74345	10.2698	normal	deletion	normal	normal	deletion
TCGA-DD-A4NI	7.38162	4.55523	8.7559	7.45383	12.347	gain	deletion	normal	deletion	normal
TCGA-DD-A4NJ	7.48836	7.68823	8.89081	9.17473	10.6896	normal	deletion	normal	normal	deletion
TCGA-DD-A4NK	7.38154	4.61524	8.8346	8.4992	12.0484	gain	normal	normal	normal	normal
TCGA-DD-A4NL	7.4897	4.71064	8.24202	7.6055	12.186	normal	normal	normal	normal	normal
TCGA-DD-A4NN	7.47362	6.56901	10.0472	9.06193	10.0309	normal	deletion	gain	normal	deletion
TCGA-DD-A4NO	7.29259	5.21109	7.95877	8.57796	11.169	normal	deletion	deletion	normal	deletion
TCGA-DD-A4NP	7.19516	4.67661	8.93248	8.28507	11.66	normal	normal	normal	normal	normal
TCGA-DD-A4NQ	8.38063	9.45603	9.35428	9.74733	9.44665	gain	normal	deletion	normal	deletion
TCGA-DD-A4NR	7.43216	7.96287	9.69965	9.68939	9.88524	normal	normal	gain	normal	deletion
TCGA-DD-A4NS	7.88381	5.43964	8.83986	7.92474	10.9266	normal	normal	normal	normal	normal
TCGA-DD-A4NV	8.41977	4.88682	9.178	8.18358	11.0781	gain	normal	gain	gain	normal
TCGA-DD-A73A	7.53149	6.39449	8.90545	8.46363	11.7216	normal	normal	normal	normal	normal
TCGA-DD-A73B	7.84576	7.32122	9.81287	8.03649	10.2495	normal	deletion	normal	normal	deletion
TCGA-DD-A73C	8.10582	4.56282	8.98209	8.08757	12.3099	gain	normal	normal	normal	normal
TCGA-DD-A73D	6.83873	5.20376	9.6336	8.48303	10.8999	normal	normal	normal	normal	normal
TCGA-DD-A73E	7.54656	5.0547	8.72849	8.02169	10.2422	gain	gain	normal	normal	deletion
TCGA-DD-A73F	7.20002	6.68744	8.99408	8.27443	10.4509	deletion	deletion	normal	normal	deletion
TCGA-DD-A73G	6.2134	5.12827	8.46292	8.73613	8.65401	gain	deletion	gain	deletion	deletion
TCGA-DD-AAC8	7.24802	6.16964	10.0944	8.71935	10.2886	normal	deletion	gain	deletion	deletion
TCGA-DD-AAC9	7.28204	4.92356	8.7008	8.41305	10.1124	gain	deletion	normal	normal	normal
TCGA-DD-AACA	7.98499	7.2466	9.05708	8.01116	11.4967	gain	normal	normal	normal	normal
TCGA-DD-AACB	6.86873	7.79702	9.36792	9.39037	10.0603	deletion	deletion	gain	normal	gain
TCGA-DD-AACC	7.18076	6.41132	9.36942	8.55106	10.3156	normal	deletion	gain	normal	normal
TCGA-DD-AACD	6.83292	5.40072	8.99386	9.39137	10.6349	gain	normal	normal	deletion	normal
TCGA-DD-AACE	7.97472	4.7849	9.38282	8.15444	10.8292	gain	deletion	normal	deletion	normal
TCGA-DD-AACF	7.21997	6.399	9.67886	8.27479	9.59166	gain	deletion	normal	normal	deletion
TCGA-DD-AACG	7.21849	6.6766	10.176	9.63076	9.00857	normal	deletion	gain	deletion	deletion
TCGA-DD-AACH	7.34879	8.02969	10.2798	8.97196	10.5566	normal	deletion	gain	normal	normal
TCGA-DD-AACI	7.29322	4.54457	9.5931	8.48293	8.804	gain	deletion	gain	deletion	deletion
TCGA-DD-AACJ	7.17695	6.73132	9.23281	9.37161	10.0932	normal	normal	normal	normal	normal
TCGA-DD-AACK	7.15884	8.19565	9.12218	8.24187	10.67	normal	normal	normal	deletion	normal
TCGA-DD-AACL	8.01887	7.80413	10.2673	9.54461	9.12526	normal	deletion	normal	normal	deletion
TCGA-DD-AACN	8.05795	4.98907	9.69318	8.183	10.8454	normal	deletion	gain	deletion	deletion
TCGA-DD-AACO	7.27539	5.8947	8.53526	8.52709	8.66751	normal	normal	gain	normal	deletion
TCGA-DD-AACP	7.61488	6.87979	10.0812	9.47191	10.5671	gain	deletion	gain	deletion	deletion
TCGA-DD-AACQ	7.56471	6.61962	8.962	8.88488	9.82595	normal	deletion	normal	normal	deletion
TCGA-DD-AACS	7.26029	6.4983	8.58557	7.80451	10.0996	gain	deletion	deletion	deletion	deletion
TCGA-DD-AACT	7.34184	6.13901	9.45442	7.12836	10.1567	gain	normal	gain	normal	normal
TCGA-DD-AACU	7.26854	5.64465	9.69059	8.44078	10.0288	normal	deletion	normal	deletion	deletion
TCGA-DD-AACV	7.79032	6.86407	9.96828	8.63835	9.89943	normal	deletion	gain	normal	deletion
TCGA-DD-AACW	7.8503	6.11382	9.38295	8.79276	10.4158	normal	deletion	normal	normal	normal
TCGA-DD-AACX	6.79294	8.39758	8.57892	8.55083	10.8357	normal	normal	deletion	normal	normal
TCGA-DD-AACY	6.97518	4.74084	9.38961	8.19952	11.5039	normal	normal	normal	deletion	normal
TCGA-DD-AACZ	7.84877	7.87724	10.4983	9.67938	10.0256	deletion	deletion	gain	deletion	normal
TCGA-DD-AAD0	7.13212	6.04753	9.84261	7.92883	10.811	normal	normal	normal	normal	normal
TCGA-DD-AAD1	7.59913	5.26326	9.07193	7.73378	10.9532	normal	normal	normal	normal	deletion
TCGA-DD-AAD2	7.08622	6.29306	8.74002	8.34388	11.1773	normal	normal	normal	deletion	normal
TCGA-DD-AAD3	7.41309	5.01955	9.02649	8.43895	10.8757	normal	deletion	normal	normal	normal
TCGA-DD-AAD5	7.55592	8.66517	7.65463	9.50859	10.3973	normal	deletion	deletion	normal	normal
TCGA-DD-AAD6	7.11529	8.3228	10.085	8.62364	10.9986	normal	normal	gain	deletion	normal
TCGA-DD-AAD8	7.67881	7.90949	9.18169	7.77731	12.4575	normal	deletion	normal	deletion	deletion
TCGA-DD-AADA	6.49251	4.9252	8.1199	7.95679	10.6961	normal	normal	deletion	gain	normal
TCGA-DD-AADB	8.08683	7.05559	9.59506	9.47732	10.8539	deletion	deletion	normal	normal	normal
TCGA-DD-AADC	7.56655	7.38766	9.61398	7.30934	10.0737	normal	deletion	normal	deletion	deletion
TCGA-DD-AADD	7.19734	7.01199	10.0884	8.80167	9.83566	gain	deletion	gain	deletion	deletion
TCGA-DD-AADF	6.70933	6.26055	9.47855	9.13377	9.52248	deletion	normal	gain	normal	deletion
TCGA-DD-AADG	7.63545	5.44086	8.97155	7.80318	11.1214	gain	normal	gain	normal	normal
TCGA-DD-AADI	7.44831	4.68042	9.3393	8.43773	10.1449	normal	deletion	normal	normal	deletion
TCGA-DD-AADJ	7.06486	5.93186	9.01851	8.47971	10.3713	normal	normal	normal	normal	normal
TCGA-DD-AADK	7.03074	5.68287	9.07669	8.81509	9.75409	normal	deletion	normal	normal	deletion
TCGA-DD-AADL	8.30795	5.50745	9.63546	8.32328	9.86421	gain	deletion	normal	deletion	deletion
TCGA-DD-AADM	7.11649	5.83982	8.26949	9.74105	9.31897	gain	deletion	deletion	normal	deletion
TCGA-DD-AADN	7.14518	8.50694	9.63696	11.7831	8.90369	normal	normal	gain	deletion	normal
TCGA-DD-AADO	6.84023	5.02353	9.58047	9.68801	8.8789	normal	deletion	gain	normal	deletion
TCGA-DD-AADP	7.75899	5.29759	9.73724	7.70554	11.4928	normal	deletion	normal	deletion	normal
TCGA-DD-AADQ	7.24963	5.31237	9.56584	8.01578	11.3484	normal	normal	normal	deletion	normal
TCGA-DD-AADR	7.21006	7.13084	9.33431	9.30769	9.52355	normal	deletion	normal	deletion	deletion
TCGA-DD-AADS	7.1563	4.1038	9.70824	8.61251	10.013	gain	normal	gain	normal	normal
TCGA-DD-AADU	7.17795	4.95531	9.40732	8.6971	12.4904	normal	normal	gain	normal	normal
TCGA-DD-AADV	8.06164	6.05456	9.30836	8.53195	10.1303	gain	deletion	normal	normal	deletion
TCGA-DD-AADW	8.36611	7.12671	9.35027	8.11994	10.5227	gain	deletion	gain	normal	deletion
TCGA-DD-AADY	7.74158	5.21079	9.94759	6.90039	10.8205	normal	deletion	normal	deletion	deletion
TCGA-DD-AAE0	7.81498	5.93866	10.3087	8.4199	9.25474	normal	deletion	gain	normal	deletion
TCGA-DD-AAE1	8.21174	5.52062	9.32255	8.5465	10.2194	normal	deletion	normal	normal	normal
TCGA-DD-AAE2	7.50051	5.98171	9.11687	8.27545	10.5067	gain	normal	normal	normal	deletion
TCGA-DD-AAE3	7.36632	4.25943	9.65219	8.25618	10.1768	gain	normal	gain	deletion	deletion
TCGA-DD-AAE4	7.3983	6.0738	8.80186	8.41903	9.09924	normal	normal	normal	normal	deletion
TCGA-DD-AAE6	7.39976	7.11168	9.91501	9.63	10.0149	gain	deletion	normal	normal	normal
TCGA-DD-AAE7	7.48736	4.92221	8.97417	8.9193	11.8575	normal	normal	normal	normal	normal
TCGA-DD-AAE9	7.06383	7.31518	9.44992	8.27424	9.72364	gain	normal	gain	normal	normal
TCGA-DD-AAEA	7.18753	7.22527	8.98736	8.50522	10.2869	gain	normal	normal	normal	deletion
TCGA-DD-AAEB	7.65822	4.52065	8.84494	8.18765	11.544	gain	normal	normal	normal	normal
TCGA-DD-AAED	7.07129	5.2289	9.47033	8.85025	10.3503	normal	deletion	normal	normal	deletion
TCGA-DD-AAEE	7.35406	6.83563	9.17923	7.81962	10.4712	normal	deletion	normal	deletion	deletion
TCGA-DD-AAEG	6.39368	6.55796	9.45771	9.19554	10.4578	normal	normal	normal	deletion	deletion
TCGA-DD-AAEH	7.43527	6.60174	10.0571	7.67815	10.5292	normal	normal	gain	normal	normal
TCGA-DD-AAEI	7.14008	7.88889	7.64925	8.05964	10.0313	gain	normal	deletion	normal	deletion
TCGA-DD-AAEK	7.35106	6.47586	8.67277	8.49661	10.6011	normal	deletion	normal	gain	deletion
TCGA-DD-AAVP	6.92575	4.83697	9.33305	8.54474	10.5556	normal	normal	normal	normal	deletion
TCGA-DD-AAVQ	7.19419	5.7838	9.51763	8.59023	9.66105	normal	deletion	normal	normal	deletion
TCGA-DD-AAVR	7.22062	5.68568	8.85348	8.19057	10.2501	normal	normal	normal	normal	normal
TCGA-DD-AAVS	7.60422	5.83039	9.19979	8.00985	10.7995	normal	deletion	normal	deletion	normal
TCGA-DD-AAVU	7.41458	6.60203	9.38138	10.1223	10.6128	normal	deletion	normal	normal	normal
TCGA-DD-AAVV	7.28529	6.9737	9.75309	8.18195	9.98518	gain	gain	gain	deletion	deletion
TCGA-DD-AAVW	7.54796	5.74674	8.86396	8.09951	11.3123	normal	deletion	normal	normal	gain
TCGA-DD-AAVX	7.77691	4.451	9.14459	8.92572	11.9509	gain	normal	normal	normal	normal
TCGA-DD-AAVY	6.90692	4.4216	9.10594	9.00679	11.1015	normal	deletion	normal	normal	normal
TCGA-DD-AAVZ	7.15149	6.62396	9.25637	8.77739	10.9846	normal	normal	normal	normal	normal
TCGA-DD-AAW0	7.19906	5.30171	9.1932	8.56522	11.4747	normal	deletion	normal	normal	normal
TCGA-DD-AAW1	7.11242	4.28698	9.09915	7.74021	11.4758	normal	normal	normal	normal	normal
TCGA-DD-AAW2	7.71972	5.15526	8.89007	8.33216	10.6802	gain	normal	normal	deletion	normal
TCGA-DD-AAW3	7.29581	4.29098	9.00287	7.90926	10.6625	gain	normal	normal	deletion	normal
TCGA-ED-A459	7.77093	6.98622	9.24601	8.51711	10.0895	gain	deletion	normal	deletion	deletion
TCGA-ED-A4XI	7.37202	5.43414	8.38776	7.66906	11.0466	normal	normal	normal	normal	deletion
TCGA-ED-A5KG	8.57651	6.65053	9.46649	7.96998	11.2827	normal	normal	normal	normal	normal
TCGA-ED-A627	8.26841	5.2688	8.93223	8.00471	11.1001	normal	normal	normal	normal	normal
TCGA-ED-A66X	7.65027	6.44856	9.28163	9.21347	10.5595	normal	deletion	gain	normal	normal
TCGA-ED-A66Y	7.87619	7.0056	9.11858	8.28768	11.214	gain	normal	gain	deletion	deletion
TCGA-ED-A7PX	7.09635	6.13739	8.80013	9.40159	11.3059	deletion	normal	deletion	normal	deletion
TCGA-ED-A7PY	8.16368	5.17977	9.26382	7.86587	10.6568	gain	deletion	normal	normal	normal
TCGA-ED-A7PZ	6.78879	7.90671	9.48035	8.83458	8.96434	normal	deletion	normal	deletion	deletion
TCGA-ED-A7XO	7.00433	6.01825	8.88977	8.54596	9.63889	normal	deletion	gain	normal	deletion
TCGA-ED-A7XP	7.4966	6.30507	9.17776	8.97722	10.9538	normal	deletion	normal	normal	deletion
TCGA-ED-A82E	7.66474	4.73213	9.5356	8.72944	11.2435	normal	gain	gain	gain	normal
TCGA-ED-A8O5	7.85658	6.10618	9.32339	8.02798	10.9473	normal	deletion	gain	normal	normal
TCGA-ED-A8O6	7.23239	7.08842	9.8757	9.91991	10.4509	deletion	normal	gain	gain	normal
TCGA-EP-A12J	7.09205	4.67047	9.22761	7.8688	11.481	normal	normal	normal	normal	normal
TCGA-EP-A26S	8.14226	5.13787	9.26366	8.05338	11.6808	gain	normal	normal	normal	normal
TCGA-EP-A2KA	7.25834	6.47577	8.86236	8.08775	10.3668	gain	normal	normal	normal	normal
TCGA-EP-A2KB	7.44036	6.41851	9.24375	7.81841	10.7602	deletion	deletion	gain	gain	normal
TCGA-EP-A2KC	8.3216	6.40292	8.97456	8.34899	10.9774	gain	deletion	normal	deletion	normal
TCGA-EP-A3JL	7.47698	6.89367	9.54331	8.69781	10.6109	gain	normal	gain	deletion	gain
TCGA-EP-A3RK	7.30919	8.74933	9.10022	8.74664	9.57469	normal	normal	normal	deletion	deletion
TCGA-ES-A2HS	7.1851	4.95932	8.63749	9.0224	9.6255	gain	normal	gain	gain	normal
TCGA-ES-A2HT	6.84664	4.84321	8.61005	9.10096	10.4095	normal	normal	normal	normal	normal
TCGA-FV-A23B	8.12562	7.07517	9.51902	7.67389	11.0429	normal	normal	gain	deletion	normal
TCGA-FV-A2QQ	6.84662	6.92629	9.43978	9.54545	10.7867	normal	deletion	normal	deletion	normal
TCGA-FV-A2QR	7.05901	5.20789	9.11775	8.43861	10.6295	deletion	deletion	normal	normal	normal
TCGA-FV-A3I1	7.82799	8.21085	8.88684	9.46886	9.91935	gain	deletion	normal	normal	deletion
TCGA-FV-A3R2	7.33877	6.04871	9.92177	8.8629	10.0912	gain	normal	gain	normal	deletion
TCGA-FV-A3R3	7.26447	4.75169	8.64302	7.91536	10.932	normal	normal	normal	normal	normal
TCGA-FV-A495	6.9881	5.79013	8.57471	9.08596	9.47625	normal	normal	normal	normal	deletion
TCGA-FV-A496	6.81098	4.59426	9.43904	7.92461	11.0518	deletion	deletion	normal	deletion	normal
TCGA-FV-A4ZP	10.1364	5.41811	9.37979	11.1955	8.33273	gain	deletion	normal	deletion	normal
TCGA-FV-A4ZQ	7.98808	7.80402	10.2784	8.59619	11.0109	normal	normal	gain	gain	normal
TCGA-G3-A25S	7.27121	7.64449	10.0066	9.29248	8.91393	deletion	deletion	gain	deletion	deletion
TCGA-G3-A25T	7.56168	5.30867	8.24438	8.25572	9.69862	gain	normal	normal	gain	deletion
TCGA-G3-A25U	7.14723	6.79262	9.60599	8.7499	13.039	normal	normal	normal	normal	deletion
TCGA-G3-A25V	7.63245	6.82347	8.94641	8.36924	10.9172	gain	normal	normal	normal	normal
TCGA-G3-A25X	7.849	5.80287	9.5941	9.09628	9.37884	gain	deletion	gain	normal	deletion
TCGA-G3-A25Y	7.91469	5.96332	9.49681	8.49617	10.7671	gain	deletion	gain	normal	deletion
TCGA-G3-A25Z	7.00375	5.30618	9.20689	9.46019	10.4197	normal	deletion	normal	deletion	normal
TCGA-G3-A3CG	7.26834	5.25438	9.19527	8.09955	12.2578	gain	gain	normal	gain	normal
TCGA-G3-A3CH	6.79334	5.3368	8.60052	7.99664	10.5426	normal	normal	normal	normal	deletion
TCGA-G3-A3CI	6.839	4.82032	8.97711	7.78696	12.1611	normal	normal	normal	normal	normal
TCGA-G3-A3CJ	6.84793	4.53508	8.74718	8.569	9.80292	gain	normal	normal	normal	normal
TCGA-G3-A3CK	7.42473	6.57782	9.18927	8.32288	11.6671	normal	normal	normal	normal	normal
TCGA-G3-A5SI	7.26917	6.76295	9.73947	8.14937	9.67269	normal	deletion	normal	normal	deletion
TCGA-G3-A5SJ	8.30019	6.81565	9.38353	9.2625	10.5679	normal	normal	normal	normal	normal
TCGA-G3-A5SL	7.03688	4.87626	9.37295	8.51371	12.0944	gain	normal	normal	normal	normal
TCGA-G3-A5SM	7.34188	7.17657	9.01289	8.74051	10.4911	gain	deletion	gain	normal	deletion
TCGA-G3-A6UC	6.65278	5.15753	9.28967	8.04583	10.8073	gain	normal	gain	normal	normal
TCGA-G3-A7M5	7.19699	4.26657	9.36464	9.21841	9.729	gain	deletion	normal	normal	deletion
TCGA-G3-A7M6	7.83613	6.73846	9.39671	8.29393	10.5158	normal	normal	gain	normal	deletion
TCGA-G3-A7M7	6.94011	5.68075	9.01248	8.22598	10.8491	normal	normal	normal	normal	normal
TCGA-G3-A7M8	7.18922	5.80263	9.03021	7.78795	11.6498	normal	normal	normal	normal	normal
TCGA-G3-A7M9	7.87687	7.57014	10.3845	9.17699	11.0614	deletion	deletion	gain	deletion	normal
TCGA-G3-AAUZ	7.3883	7.22752	8.59348	9.45122	9.43908	normal	gain	normal	gain	deletion
TCGA-G3-AAV0	7.27636	4.40356	8.70961	7.65916	10.7825	normal	normal	normal	normal	normal
TCGA-G3-AAV1	7.29394	7.90943	9.65188	8.23604	11.5223	gain	deletion	gain	deletion	gain
TCGA-G3-AAV2	6.91354	4.48818	9.25862	7.64249	11.7923	normal	normal	normal	deletion	normal
TCGA-G3-AAV3	7.59704	7.72116	9.10093	7.37616	10.9208	normal	normal	normal	deletion	normal
TCGA-G3-AAV4	7.32909	5.26057	9.96501	8.38307	10.4849	normal	deletion	gain	deletion	deletion
TCGA-G3-AAV5	7.12092	6.83502	9.46054	9.82251	10.1732	gain	normal	normal	normal	normal
TCGA-G3-AAV6	8.36905	7.84104	9.76697	8.93272	10.4284	gain	deletion	gain	deletion	gain
TCGA-G3-AAV7	8.96987	8.19052	9.75927	9.27216	10.1415	normal	deletion	normal	normal	deletion
TCGA-GJ-A3OU	8.31068	6.30437	8.84564	9.17945	10.4696	normal	deletion	normal	normal	deletion
TCGA-GJ-A6C0	8.34297	7.37053	8.99272	7.91049	10.6375	normal	normal	normal	normal	normal
TCGA-GJ-A9DB	7.01665	5.6559	9.19534	8.4676	11.0446	normal	normal	normal	normal	deletion
TCGA-HP-A5MZ	7.74476	6.19267	8.76814	8.0883	10.9677	normal	normal	gain	normal	normal
TCGA-HP-A5N0	7.73083	4.28197	8.46555	7.39667	10.6857	normal	normal	normal	deletion	normal
TCGA-K7-A5RF	7.77871	4.64846	8.67614	7.78629	11.1032	normal	normal	normal	normal	normal
TCGA-K7-A5RG	8.18586	6.68277	9.19574	7.52795	10.6023	deletion	deletion	normal	deletion	deletion
TCGA-K7-A6G5	7.541	5.64047	8.36715	9.05139	10.6365	normal	normal	normal	normal	normal
TCGA-KR-A7K0	7.1532	7.20307	8.8346	8.31303	11.1376	normal	normal	normal	deletion	normal
TCGA-KR-A7K7	7.43462	7.15643	10.1146	10.5538	10.1948	normal	deletion	gain	gain	normal
TCGA-KR-A7K8	7.57892	6.17021	8.58126	8.51847	9.65814	gain	gain	normal	normal	deletion
TCGA-LG-A6GG	7.2822	5.91277	9.68129	7.34634	11.6676	gain	gain	gain	deletion	normal
TCGA-LG-A9QC	7.10741	5.11295	9.58673	8.07549	11.0596	normal	deletion	normal	normal	normal
TCGA-LG-A9QD	6.65412	4.4454	8.89876	8.40896	12.5822	normal	normal	normal	normal	normal
TCGA-MI-A75C	6.59291	6.94028	9.27129	9.15703	10.0032	normal	normal	normal	normal	normal
TCGA-MI-A75E	7.52512	6.78798	8.93772	8.10466	10.5286	gain	normal	normal	deletion	normal
TCGA-MI-A75G	7.64795	4.97311	9.72174	8.64083	10.2908	gain	deletion	gain	gain	deletion
TCGA-MI-A75H	7.15912	5.78425	8.78822	8.58939	11.5943	normal	normal	normal	normal	normal
TCGA-MI-A75I	7.77782	7.16294	9.42262	9.18251	9.97097	normal	deletion	normal	normal	deletion
TCGA-MR-A520	7.48244	4.95682	8.69091	7.72659	11.2267	normal	normal	normal	normal	normal
TCGA-NI-A4U2	7.72974	4.71683	8.9544	7.31496	11.6285	gain	deletion	normal	normal	normal
TCGA-NI-A8LF	7.7182	5.45422	9.14439	7.9933	9.95117	gain	deletion	gain	normal	deletion
TCGA-O8-A75V	6.64814	6.39432	8.79806	9.07447	10.0187	normal	normal	normal	normal	normal
TCGA-PD-A5DF	7.57555	6.49182	8.80668	8.35203	10.3266	normal	normal	normal	normal	deletion
TCGA-QA-A7B7	6.89379	8.29583	9.2004	8.85167	10.5672	deletion	normal	normal	normal	normal
TCGA-RC-A6M3	6.87305	6.72936	9.22631	10.226	10.397	gain	deletion	deletion	gain	deletion
TCGA-RC-A6M4	6.71039	6.55573	9.09877	9.07551	9.08486	normal	normal	normal	normal	deletion
TCGA-RC-A6M6	8.3232	8.1153	9.60102	8.82093	10.6466	gain	normal	normal	deletion	normal
TCGA-RC-A7S9	7.81415	6.98545	9.11347	8.90142	10.0336	gain	normal	normal	normal	deletion
TCGA-RC-A7SB	7.35371	5.84272	9.2152	8.18254	11.1202	normal	deletion	normal	normal	normal
TCGA-RC-A7SF	7.36751	6.84952	9.1887	8.21896	10.7981	normal	normal	normal	gain	deletion
TCGA-RC-A7SH	7.20238	5.93647	9.07899	9.18317	10.001	normal	deletion	normal	gain	deletion
TCGA-RC-A7SK	7.42212	5.90677	9.29087	9.53229	11.5461	normal	deletion	normal	normal	deletion
TCGA-RG-A7D4	7.92661	8.09868	10.5192	9.07083	9.91111	normal	deletion	gain	deletion	deletion
TCGA-T1-A6J8	7.42418	4.37649	9.41229	9.17018	10.8358	normal	deletion	normal	deletion	normal
TCGA-UB-A7MB	7.06222	7.91823	9.38515	8.60612	11.7929	normal	gain	gain	normal	normal
TCGA-UB-A7MC	7.91719	7.03401	9.22929	8.9177	9.64934	normal	deletion	normal	normal	deletion
TCGA-UB-A7MD	7.94485	6.7536	9.1542	9.24238	10.5174	gain	normal	normal	normal	normal
TCGA-UB-A7ME	7.21396	5.94937	8.98973	7.64948	10.148	normal	deletion	normal	deletion	normal
TCGA-UB-A7MF	6.96872	6.8437	8.59926	8.02127	9.46688	deletion	deletion	normal	deletion	deletion
TCGA-UB-AA0U	7.78793	6.99152	9.43951	9.09113	10.0955	gain	normal	gain	gain	deletion
TCGA-UB-AA0V	7.18825	4.46175	8.71077	7.82696	11.1472	normal	normal	normal	normal	normal
TCGA-WJ-A86L	8.4202	6.68789	8.44272	8.20432	10.2327	normal	normal	normal	normal	deletion
TCGA-WQ-A9G7	7.34333	7.07631	9.58793	9.22483	10.2628	gain	deletion	gain	normal	normal
TCGA-WQ-AB4B	7.31721	6.55772	9.46909	8.55373	10.9133	gain	deletion	gain	deletion	normal
TCGA-WX-AA44	6.99335	7.56436	8.60207	8.43783	9.90092	deletion	deletion	normal	normal	deletion
TCGA-WX-AA46	6.79981	4.26686	8.86466	8.22464	11.219	gain	normal	normal	normal	normal
TCGA-WX-AA47	7.01125	8.78093	8.95889	8.90016	11.6091	normal	normal	normal	normal	deletion
TCGA-XR-A8TD	7.84632	6.8682	8.16556	8.64052	10.0624	normal	normal	deletion	normal	deletion
TCGA-XR-A8TE	7.4813	4.58807	9.20132	8.23925	11.8509	gain	normal	normal	normal	normal
TCGA-XR-A8TF	7.67271	5.03692	10.1931	8.7101	9.59862	gain	deletion	gain	deletion	deletion
TCGA-XR-A8TG	7.41596	7.60241	9.54008	7.94413	11.1969	normal	gain	gain	normal	deletion
TCGA-YA-A8S7	8.34907	8.32163	9.12418	8.47062	9.95377	gain	deletion	gain	deletion	deletion
TCGA-ZP-A9CV	7.17836	5.24662	9.34006	7.58141	11.6941	normal	normal	normal	deletion	normal
TCGA-ZP-A9CY	7.31572	5.55686	8.68544	7.79097	11.3686	normal	normal	normal	normal	deletion
TCGA-ZP-A9CZ	7.32283	7.96321	9.437	8.13352	10.0201	normal	normal	normal	normal	deletion
TCGA-ZP-A9D0	6.93355	5.24318	9.65496	7.93384	11.0757	normal	normal	gain	normal	deletion
TCGA-ZP-A9D1	7.75218	5.18199	9.34833	8.32211	12.8601	gain	normal	normal	deletion	normal
TCGA-ZP-A9D2	8.6445	6.48765	10.074	7.85897	11.4824	normal	deletion	normal	normal	normal
TCGA-ZP-A9D4	7.5921	6.08207	8.94187	7.66564	10.6606	normal	normal	normal	normal	normal
TCGA-ZS-A9CD	6.967	5.67377	9.16716	9.11318	10.9527	normal	normal	gain	normal	normal
TCGA-ZS-A9CE	6.9704	5.14599	9.35904	8.23441	10.1805	normal	deletion	normal	normal	deletion
TCGA-ZS-A9CF	7.29203	7.49529	8.64098	7.70771	11.3208	deletion	normal	normal	normal	normal
TCGA-ZS-A9CG	7.1528	4.21309	8.78151	7.88488	11.5756	normal	normal	normal	normal	deletion
