# Supplementary material for: Prognostic signature and immune efficacy of m1A-, m5C-, m6A-, m7G-, and DNA methylation-related regulators in hepatocellular carcinoma
Source: J Cancer. 2024 Jun 11;15(13):4287–300. doi: 10.7150/jca.95730 (PMC11212094; doi:10.7150/jca.95730)
Supplement: Supplementary file 1 — Supplementary figure and tables. [file jcav15p4287s1.zip › Table S6.xlsx]

## Sheet: Table S6
Table S6. The proportion of immune cells in the HCC samples was determined with the CIBERSORT algorithm.
Sample_ID	B.cells.naive	B.cells.memory	Plasma.cells	T.cells.CD8	T.cells.CD4.naive	T.cells.CD4.memory.resting	T.cells.CD4.memory.activated	T.cells.follicular.helper	T.cells.regulatory..Tregs.	T.cells.gamma.delta	NK.cells.resting	NK.cells.activated	Monocytes	Macrophages.M0	Macrophages.M1	Macrophages.M2	Dendritic.cells.resting	Dendritic.cells.activated	Mast.cells.resting	Mast.cells.activated	Eosinophils	Neutrophils
TCGA-DD-AAE7	0.0746944	0	0.00335037	0.130828	0	0.322846	0	0	0	0	0.0383326	0	0.0127282	0.00569446	0.108009	0.273339	0.0282473	0	0.00193035	0	0	0
TCGA-DD-AADJ	0.0655735	0	0	0.0649648	0	0.326615	0	0	0.0559318	0	0	0.0825694	0.0629476	0.0103117	0.0662729	0.13014	0.0621029	0	0.0725703	0	0	0
TCGA-UB-A7MD	0	0.00807525	0	0	0	0.420977	0	0.00245431	0.00220317	0	0.0484113	0.0403956	0.107675	0.142515	0.0438194	0.134483	0.00562129	0	0.0358638	0	0.00750563	0
TCGA-CC-5259	0	0.00131787	0.0113108	0.194757	0	0.17009	0	0	0.154328	0	0	0.0828178	0	0.183211	0.0526248	0.122631	0	0	0.0253078	0	0	0.00160285
TCGA-HP-A5MZ	0.0723792	0	0.000410525	0.0496318	0	0.280213	0	0	0	0	0.00260503	0.00743584	0.0264783	0.128718	0.108651	0.192433	0.00998409	0	0.120666	0	0	0.000394069
TCGA-DD-AAVS	0.029641	0	0.00610586	0.162172	0	0.230214	0	0	0.069905	0	0	0.0717433	0.0577511	0.0615129	0.0222988	0.219184	0.021181	0	0.0482902	0	0	0
TCGA-CC-A7IH	0.116994	0	0.00261258	0.0588643	0	0.0531856	0	0.0377615	0	0	0.0493077	0.0645639	0.0362111	0	0.0636624	0.254577	0	0	0.26226	0	0	0
TCGA-MI-A75H	0.0116686	0.00265044	0	0	0.0329309	0.209697	0	0	0	0.0349106	0.0113223	0.033362	0.187218	0.0573098	0.18143	0.106337	0.0118065	0	0.119358	0	0	0
TCGA-CC-A9FV	0.0280707	0	0.0026912	0.0975928	0	0.116339	0	0.00658416	0.0430362	0	0.0061944	0.0411624	0.0688205	0	0.00491299	0.465186	0	0	0.119409	0	0	0
TCGA-BC-A217	0.0170468	0	0.00924616	0.083758	0	0.29186	0	0.00712577	0.0807761	0	0.00405	0.0125413	0	0.0459991	0.0643483	0.357733	0	0	0.0255156	0	0	0
TCGA-DD-AAD5	0.00332527	0.00211191	0	0	0.0628314	0.127218	0	0	0.0158328	0	0.0298597	0.0722172	0.0422911	0	0.00592111	0.38245	0	0	0.255941	0	0	0
TCGA-2Y-A9H0	0.0575696	0	0.00562498	0.336175	0	0.00761365	0.040003	0.0592294	0.0929817	0	0.0359197	0.00956972	0.0305283	0.0151875	0.0986408	0.182024	0	0	0.0289333	0	0	0
TCGA-DD-AAD8	0.00161754	0.00504527	0	0	0	0.283424	0	0.0192066	0	0.00302608	0	0.0482602	0	0.0256964	0.114217	0.375334	0	0	0.124173	0	0	0
TCGA-DD-A3A5	0.04968	0	0	0	0	0.264148	0.00298756	0	0.0139163	0.136766	0	0	0.025999	0.192287	0.0304414	0.0891926	0	0	0.182535	0	0.0104864	0.00156164
TCGA-ED-A7PY	0.048438	0	0.0223941	0.157463	0	0.0368955	0	0.00253614	0.0652525	0	0	0.117129	0.0373763	0.0999883	0.0577542	0.257495	0.00695846	0	0.0903195	0	0	0
TCGA-DD-AADL	0.00456862	0	0	0.0376656	0	0.161265	0	0.00768334	0	0	0	0.0969137	0.0395679	0.0739995	0.17259	0.199716	0.0314327	0	0.160661	0	0	0.0139366
TCGA-UB-A7MC	0.0282766	0	0	0	0.0499818	0.286879	0	0	0	0	0.0826018	0.0260628	0.114652	0.110923	0.0519936	0.0443808	0.00412479	0	0.200124	0	0	0
TCGA-ED-A82E	0.166704	0	0.0431074	0	0	0.295921	0	0.00925812	0.100554	0	0	0.132588	0.0500918	0.026814	0	0.110246	0	0.0151982	0.0445702	0	0	0.00494687
TCGA-CC-A9FS	0.0251228	0	0	0.0199149	0	0.217764	0	0.0459344	0.0182606	0	0	0.0989448	0.0682811	0	0.0378484	0.391265	0	0	0.0766634	0	0	0
TCGA-T1-A6J8	0.00495023	0	0	0	0.0663757	0.287444	0	0	0	0	0.0309991	0.0729392	0.0901322	0.116698	0.0522345	0.0404747	0.0588858	0	0.178579	0	0.000287574	0
TCGA-FV-A495	0.0704084	0	0.00169061	0.0923362	0	0.215877	0	0	0.0664753	0	0.00694229	0.0204647	0.116539	0.0594129	0.086651	0.144268	0.0116985	0	0.107236	0	0	0
TCGA-G3-AAV4	0.00120968	0	0	0	0	0.365598	0	0.00281397	0.011006	0	0	0.0988201	0.178542	0.0278868	0.0497444	0.127259	0	0	0.131903	0	0.00521672	0
TCGA-BC-A10W	0	0.00137358	0	0.0471188	0	0.126398	0.00733499	0.0460159	0	0	0.0121877	0.0275411	0.0212548	0.101988	0.0380349	0.483907	0.0195331	0	0.0658551	0	0	0.00145743
TCGA-DD-A1EK	0.000402329	0.00842809	0	0	0	0.346319	0	0.00340485	0.0147088	0	0.0238544	0.063271	0.00187108	0.212238	0.0283397	0.0983332	0.00207155	0	0.154897	0	0	0.0418613
TCGA-DD-AAD6	0	0	0.00120579	0	0.0593598	0.507228	0	0	0	0	0.0324146	0.0115468	0.078988	0.247143	0.00962931	0.0287462	0	0	0.0237382	0	0	0
TCGA-G3-A3CH	0.0934437	0	0	0	0	0.328442	0	0	0.000445968	0.0553269	0.0017998	0	0.0144547	0.0809499	0.0364755	0.146727	0	0.00091144	0.241024	0	0	0
TCGA-RG-A7D4	0.0781959	0	0.118756	0.265635	0	0.0352417	0	0.0902594	0.0640943	0	0	0.0307273	0.0507118	0.164762	0.0540997	0.0390061	0	0	0.0085103	0	0	0
TCGA-DD-A73D	0.0192199	0	0	0.0633598	0	0.209283	0	0.00588558	0.00904073	0	0.00835134	0.0650725	0.0688377	0.137035	0.0714557	0.0377926	0	0	0.301313	0	0.000901516	0.00245247
TCGA-DD-AAE9	0.000690328	0	0	0	0.0581535	0.152603	0	0.0272331	0.00132032	0	0.0442029	0.117894	0.0425414	0.184058	0.0731636	0.0200731	0.00499391	0	0.273074	0	0	0
TCGA-ED-A7XO	0.0979609	0	0.15131	0.0788707	0	0.127963	0	0.000433389	0.0240084	0	0	0.0672502	0.0264903	0	0.0396449	0.302034	0	0	0	0.0587898	0	0.0252446
TCGA-DD-AADM	0.0240428	0	0	0	0	0.202359	0.000564485	0	0.0046579	0.00973025	0.00360869	0.0061383	0.0150641	0.198767	0.125073	0.128973	0.0143841	0	0.266637	0	0	0
TCGA-FV-A3R3	0.0129258	0	0	0.0163364	0	0.372723	0	0	0	0	0.0381463	0.0225519	0.0308664	0.0905294	0.0267902	0.348762	0	0	0.0403679	0	0	0
TCGA-DD-AACL	0.0175739	0	0.012858	0.0997361	0	0.0590377	0	0.0247202	0.0496646	0	0	0.0305937	0.0815727	0.353547	0.0724707	0.151691	0	0	0.0354419	0	0	0.0110926
TCGA-DD-A4NJ	0.0619042	0	0.0109905	0.00308166	0	0.26059	0	0	0	0	0.0497505	0	0.0369685	0.0306476	0.0999792	0.333694	0.0686445	0	0.0417793	0	0	0.00197017
TCGA-DD-AADU	0.0512644	0	0.00418805	0	0	0.0745328	0	0.0190835	0.0241677	0.0140678	0	0.123547	0.00184839	0.220028	0.0686386	0.310147	0	0	0	0.0884864	0	0
TCGA-CC-A7IF	0	0.0186168	0	0	0.106447	0.0312782	0	0	0.0127088	0	0.0357134	0.0570413	0.039914	0.209322	0.0412661	0.0712611	0.00593596	0	0.370495	0	0	0
TCGA-CC-A5UE	0	0.00432401	0	0.0591903	0	0.211861	0	0.0263499	0.0421459	0	0.011356	0.0133081	0	0.243529	0.0393596	0.330964	0.00883365	0	0.00877816	0	0	0
TCGA-DD-AAVW	0.0275576	0.00156281	0	0.0465197	0	0.425983	0	0	0.0792633	0	0.0188743	0.0226464	0.0288628	0.0332204	0.0175944	0.245437	0.0424415	0	0.0100364	0	0	0
TCGA-CC-A9FW	0.0648602	0	0.0179169	0.0983775	0	0.0980093	0	0.0140706	0.106617	0	0	0.0432594	0.0586696	0.222683	0.0586026	0.0931782	0	0	0.123755	0	0	0
TCGA-DD-A4NQ	0.0568368	0	0	0	0	0.133256	0	0	0.0702113	0	0.0200328	0.0497444	0.083813	0.256422	0.0872549	0.196322	0	0	0	0	0	0.0461064
TCGA-DD-A3A7	0	0.055298	0	0.00825372	0	0.270321	0	0	0	0	0	0.00983262	0	0.5102	0.129628	0	0	0	0.0164662	0	0	0
TCGA-EP-A2KA	0.0254965	0	0.0201918	0.259689	0	0.149852	0	0.00615022	0.0840892	0	0	0.0608313	0.0205561	0.0821109	0.068422	0.178039	0	0	0.0280501	0	0	0.0165226
TCGA-ED-A7PZ	0.0101117	0.000686486	0	0.201601	0	0.15102	0	0.0263254	0.0600683	0	0.024278	0.0790938	0.16393	0.194759	0.018454	0.0630703	0.00209434	0	0.000143737	0	0	0.00436399
TCGA-G3-A25U	0.043176	0	0	0	0.00872376	0.283563	0	0	0.0286942	0	0.0713594	0.0489943	0.216787	0.0412986	0.0293503	0.0714244	0	0	0.114668	0	0	0.0419611
TCGA-RC-A7SH	0	0.0138911	0	0.103062	0.0402527	0.0820087	0	0	0.0189243	0	0.0997552	0	0.0688805	0.214774	0.0315998	0.0182912	0.00199877	0	0.306562	0	0	0
TCGA-G3-AAV1	0.0140967	0	0	0	0.0214195	0.368159	0	0	0.0497248	0	0.0383154	0.0394087	0.154049	0.0920428	0.00875816	0.18964	0.0128354	0	0.00947047	0	0.00208019	0
TCGA-2Y-A9GZ	0.0359188	0.0603455	0	0	0	0.358505	0	0	0	0	0.0192824	0.0207202	0.145265	0.112613	0.0269542	0.0652639	0	0	0.155131	0	0	0
TCGA-2Y-A9HA	0.015492	0	0	0	0	0.260127	0	0	0.0340136	0	0.0344219	0.0526394	0.0360208	0.253584	0.0412906	0.0670851	0.000892792	0	0.204432	0	0	0
TCGA-DD-AADK	0.07789	0.00193289	0	0.0715237	0	0.235468	0	0	0.0600362	0	0	0.072022	0.0491811	0.107192	0.0892735	0.0767857	0.0172597	0	0.141435	0	0	0
TCGA-G3-A5SI	0.00829462	0	0	0	0	0.178333	0	0.0235456	0	0	0	0.0465465	0.0415195	0.185693	0.00550019	0.0737797	0.00148376	0	0.424499	0	0.0024254	0.00838
TCGA-DD-A4NI	0.0502332	0	0	0.159741	0	0.195613	0	0	0	0	0	0.0430831	0.105939	0.0732232	0.128936	0.0991325	0.00179334	0	0.142305	0	0	0
TCGA-DD-A73A	0	0	0	0.108374	0	0.430364	0	0	0	0	0.0149609	0.05001	0.0233001	0.0646601	0.0526138	0.22918	0.00560734	0	0.0209296	0	0	0
TCGA-5R-AA1C	0.0399153	0	0.00191438	0.133342	0	0.0716381	0	0.0187242	0	0	0.0441155	0.0204527	0.0468343	0	0.117468	0.38362	0	0	0.121976	0	0	0
TCGA-ZS-A9CG	0	0.0119921	0	0.108814	0	0.228434	0	0.0132697	0	0	0	0.075353	0.130358	0.130806	0.04936	0.0137058	0.000837575	0.00151132	0.235559	0	0	0
TCGA-DD-A4NH	0	0.00381482	0.000440171	0.0168181	0	0.0976071	0	0.00490468	0.080625	0	0	0.11523	0	0.317319	0.00614393	0.00927384	0.0263775	0	0.0503878	0	0	0.271058
TCGA-FV-A4ZP	0.00573228	0	0	0.170966	0	0	0	0.0292321	0.137997	0	0	0.0738815	0.0281667	0.235285	0.0258351	0.247572	0	0	0.0453317	0	0	0
TCGA-DD-AACJ	0.00050051	0.00368927	0.00231177	0	0	0.205198	0	0.0024389	0.00790417	0	0.0778474	0.0218954	0.133867	0.246788	0.00152368	0.0575546	0.00334738	0	0.22623	0	0.00890407	0
TCGA-DD-AAVZ	0.0180701	0.00626153	0	0	0	0.518085	0	0	0	0	0.0691262	0.0215128	0.106526	0.0622718	0.0186531	0.0696831	0.00576264	0	0.104048	0	0	0
TCGA-DD-AAVR	0.0550066	0	0	0.0804044	0	0.316138	0	0	0.0282703	0	0.00530008	0.0220205	0.0441965	0.00235239	0.0371902	0.344445	0.031285	0	0.0313904	0	0	0.00200112
TCGA-RC-A7SB	0.00702393	0.00654279	0	0	0	0.391743	0	0	0.00170546	0	0.00799282	0	0.0766164	0.0841918	0.125124	0.0881666	0.0229876	0	0.187286	0	0	0.000618992
TCGA-3K-AAZ8	0.107359	0	0	0.0756032	0	0.38663	0	0.00481551	0.00358744	0	0	0	0.0485595	0.140272	0.0886427	0.130599	0	0.0136564	0.000276972	0	0	0
TCGA-DD-AADA	0.154558	0	0.0107251	0.0315373	0	0.491966	0	0	0	0.0482155	0	0	0.00772174	0.0546775	0.0456036	0.07547	0	0	0.079525	0	0	0
TCGA-G3-A25X	0.00124864	0.0110988	0	0	0	0.216505	0	0	0.081933	0	0	0.0887271	0.0140494	0.0374556	0.0231946	0.398582	0.00398178	0	0.100257	0	0	0.0229671
TCGA-EP-A3RK	0.0700839	0	0.0113444	0.0513943	0	0.174973	0.00946233	0.0271957	0.0356842	0	0	0.0517386	0.0568553	0.10598	0.0633466	0.288284	0.0156423	0	0.0380154	0	0	0
TCGA-2Y-A9H5	0.0141498	0.0396838	0	0.0828799	0	0.424393	0	0	0	0	0	0.0259479	0.0782261	0.154175	0.0331732	0.0325465	0.00587002	0	0.108061	0	0	0.000894023
TCGA-BC-A10Z	0.0652927	0	0	0	0.028587	0.0641667	0	0.176987	0.00129709	0	0	0.0393134	0.0666223	0.00805648	0.0105112	0.358495	0	0.0441206	0.134732	0	0	0.00181861
TCGA-DD-AAEK	0.0667289	0.0122176	0	0.003855	0.0457353	0.188653	0.00470787	0	0.0233545	0	0	0.0254523	0	0.223472	0.172193	0.122935	0.0021607	0	0.108536	0	0	0
TCGA-G3-A3CK	0.0358714	0	0	0.107952	0	0.147419	0	0	0.00696641	0	0	0.0255585	0.0660275	0.119643	0.172466	0.147927	0	0	0.154899	0	0.0152711	0
TCGA-DD-A1EJ	0.000339404	0.00760758	0	0.137402	0	0.0398551	0.00139082	0.0282688	0.0696923	0	0	0.018919	0.166598	0.189266	0.0151423	0.134856	0.00407019	0	0.186592	0	0	0
TCGA-DD-AACU	0.0322718	0	0	0.116115	0	0.312308	0	0	0.00113459	0	0	0.013864	0.0664902	0.133217	0.0867667	0.0638967	0.029001	0	0.143742	0	0	0.00119347
TCGA-ZS-A9CE	0.00333978	0.00905284	0	0	0.022764	0.261688	0	0	0	0	0.141851	0.0416626	0.0644322	0.133264	0.000406347	0.0420101	0.00263558	0	0.276893	0	0	0
TCGA-2Y-A9H2	0.0199901	0	0	0	0	0.182197	0	0.0218379	0.0613166	0	0	0.076678	0.051231	0.276369	0.0916169	0.13371	0	0.0281927	0.0511091	0	0	0.00575283
TCGA-CC-5261	0.22834	0	0	0.0488235	0	0.356065	0	0	0.0232653	0	0.00211933	0.0223308	0.024857	0.114257	0.0354281	0.0639012	0.053524	0	0.0270889	0	0	0
TCGA-DD-AADY	0.0427466	0	0	0	0	0.307522	0	0	0	0	0	0.0593163	0.0440221	0	0.122253	0.325638	0.0215511	0	0.0769499	0	0	0
TCGA-MI-A75I	0.0456109	0	0	0	0	0.238725	0	0.0612962	0.0367813	0	0.0467458	0	0.123438	0.252197	0.0666723	0.071876	0.00483524	0	0.0518228	0	0	0
TCGA-G3-A3CI	0.167861	0	0.00701412	0	0	0.101955	0	0	0	0.0142011	0.0661205	0	0.161918	0.0978137	0.0796934	0.0877867	0	0	0.208514	0	0.00712193	0
TCGA-CC-A5UC	0.0864518	0	0.0119821	0.0144196	0	0.137684	0	0	0.0863245	0	0.00328662	0.0316402	0.0146831	0.274111	0.0730873	0.218191	0	0	0.0481393	0	0	0
TCGA-FV-A496	0.00424521	0	0.0146634	0.135112	0.0312807	0	0	0	0.0235305	0	0	0.0301015	0.0564173	0.206337	0.0375772	0.0924436	0.0102357	0	0.343349	0	0	0.0147072
TCGA-DD-AACK	0.0189463	0	0.00234378	0.0221602	0	0.293909	0	0.0204538	0.00473665	0	0.00572515	0.0578386	0.0152478	0.0723438	0.133396	0.272057	0.0174065	0	0.0634356	0	0	0
TCGA-XR-A8TE	0.0620247	0	0.00258084	0	0	0.45421	0	0	0	0	0.00855542	0.0303521	0.0506755	0.012346	0.052187	0.304862	0	0	0.000448256	0.0217579	0	0
TCGA-DD-A3A4	0.102298	0	0	0	0.106842	0	0	0	0.0398031	0	0.197719	0	0.0753755	0.0243935	0.0366787	0.399734	0	0.00426086	0.0128958	0	0	0
TCGA-RC-A6M4	0	0	0.00483683	0	0.101153	0	0	0	0.0801634	0	0	0.0701254	0.0339549	0.076146	0.0861953	0.467592	0.00191445	0	0.0765601	0	0.00135786	0
TCGA-EP-A2KB	0.0134951	0	0	0	0	0.39056	0	0.0544065	0.0054073	0	0.0144668	0.0359763	0.125262	0.201149	0.02453	0.092162	0.00815239	0	0.0344329	0	0	0
TCGA-ED-A7PX	0.054507	0	0	0.0302683	0	0.0837943	0	0	0.0899052	0	0	0.0678216	0	0.20787	0.0410341	0.324878	0	0.0247408	0.0506166	0	0	0.0245635
TCGA-G3-A5SM	0.0750903	0	0.0024239	0.0183466	0	0.142319	0	0.00596006	0.0745785	0	0.00677613	0.0154394	0.0262788	0.270549	0.124974	0.170182	0.0135725	0	0.0535099	0	0	0
TCGA-DD-AAEB	0.00171396	0	0.0149654	0	0	0.388232	0	0	0.00352675	0.00566933	0.0946175	0.0329569	0.0634176	0.169271	0.0030988	0.0803475	0.0076581	0	0.134526	0	0	0
TCGA-BC-A5W4	0	0	0.00453425	0	0	0.249472	0	0.0504508	0.0642903	0	0	0.0811112	0.0801257	0.0750671	0.105222	0.180411	0	0	0.109316	0	0	0
TCGA-CC-A7IL	0.0131348	0	0.00637971	0.081222	0	0.11578	0	0.0290235	0	0	0	0.114856	0.0446587	0.128697	0.141912	0.232055	0	0	0.0922816	0	0	0
TCGA-DD-AACV	0	0	0	0.00253675	0	0.322989	0	0.0064604	0	0	0	0.0584044	0.0166394	0	0.0402583	0.369951	0	0.108857	0.0739036	0	0	0
TCGA-DD-AAD1	0.162968	0.0175706	0	0.115705	0	0.414782	0	0	0	0	0.0474419	0	0.0253285	0.0130815	0.0470935	0.14804	0	0.00650474	0.00148475	0	0	0
TCGA-DD-AAVV	0.0505091	0	0.00276422	0.0369254	0	0.201765	0	0	0.0812568	0	0	0.0636947	0.0477161	0.140111	0.138545	0.151148	0.0427882	0	0.0427762	0	0	0
TCGA-ED-A8O5	0.0933346	0	0	0	0.0100228	0.421784	0	0	0	0	0.161887	0	0.102494	0.133018	0.0224228	0.0334217	0.00476484	0	0.0168495	0	0	0
TCGA-2V-A95S	0.0832013	0	0.00526299	0.305842	0	0.0739388	0.0156704	0.0122243	0.0996125	0	0.0384263	0.0137574	0	0.156447	0.114008	0.0531779	0.00108926	0	0.0175244	0	0	0.00981684
TCGA-UB-A7MB	0.00352004	0	0	0.103417	0	0.0933751	0	0.105407	0.000352746	0	0.01798	0.133367	0.125503	0.157928	0.0275479	0.0297947	0	0	0.164358	0	0	0.0374492
TCGA-CC-5264	0.0369543	0	0.00810347	0.0896369	0	0.231801	0.0361386	0.0446413	0.0712181	0	0	0.0415394	0.0201202	0.0416507	0.046401	0.251827	0.0212991	0	0.0586691	0	0	0
TCGA-ED-A66Y	0.015844	0.0309761	0	0.00709588	0	0.29007	0	0.0449253	0.0288171	0	0.0196666	0.0166542	0.0196854	0.3037	0.0258284	0.152597	0	0	0.0441403	0	0	0
TCGA-DD-AAEG	0.0995371	0	0.0945878	0	0.00159663	0.134414	0	0	0	0	0.00502001	0.0509169	0	0.308011	0.11561	0.0641656	0	0	0.123539	0	0.00260184	0
TCGA-DD-AACG	0.037416	0	0.00681092	0.039491	0	0.274277	0	0.000489872	0.0328693	0	0.0139895	0.0220929	0.00724135	0.161188	0.0382983	0.33273	0.00268817	0	0.0304174	0	0	0
TCGA-CC-A123	0.0231358	0	0.000364229	0	0.0311306	0.0864301	0.00225897	0.00843863	0.172122	0	0.0697536	0.00334155	0.134749	0.240553	0.0108618	0.16209	0.0152474	0	0	0.0395236	0	0
TCGA-DD-A73G	0	0.00394958	0.0106087	0.0515522	0	0.0879785	0	0	0.0776826	0	0	0.0538758	0.045085	0	0.00859204	0.576506	0	0	0.0841697	0	0	0
TCGA-KR-A7K7	0.0142594	0.00325177	0.0149178	0.317871	0	0.0580272	0.00252085	0.0218029	0.0521288	0	0	0.0344177	0.0168527	0.204352	0.063901	0.112485	0	0	0.0832116	0	0	0
TCGA-XR-A8TC	0	0.0104952	0	0	0	0.496106	0	0	0	0	0	0.0458645	0.0368529	0.0113905	0.0650594	0.279052	0	0	0.0551789	0	0	0
TCGA-G3-A3CG	0.00877126	0.0229509	0	0.126064	0	0.255807	0	0	0	0	0	0.0299641	0.0424504	0.0942237	0.238127	0.0364997	0.0219827	0	0.0976595	0	0	0.0254995
TCGA-BC-A112	0.00320275	0.000965387	0	0.0116689	0	0.283325	0	0	0.000480302	0	0.0669441	0.0194133	0.0507577	0.18718	0.0230894	0.121187	0.000816612	0	0.210852	0	0.00425024	0.0158669
TCGA-ED-A4XI	0.055122	0	0.000870424	0.0934758	0	0.201898	0	0	0.0161752	0	0	0.0244239	0.0922364	0.0188808	0.113887	0.348049	0	0	0.0349812	0	0	0
TCGA-2Y-A9GT	0.0823213	0	0	0.254851	0	0.161983	0.00721594	0.0458046	0.0452309	0	0.0654768	0.00777658	0.0881354	0.0324279	0.0922835	0.0728778	0	0	0.043615	0	0	0
TCGA-DD-AACX	0.0700484	0.00683695	0	0	0.0813325	0.0647982	0	0.0490327	0.0452961	0	0	0.182023	0.240184	0.200332	0.00890925	0	0.0149598	0	0.0165645	0	0.0196827	0
TCGA-DD-A1EB	0.00145843	0	0	0	0	0.302101	0	0.0332777	0.0144097	0	0.0604178	0.0388668	0.100499	0.106974	0.0883791	0.0773641	0.00693921	0	0.169313	0	0	0
TCGA-DD-AACE	0.0355405	0	0.0126962	0.1652	0	0.148089	0	0	0.000694316	0	0	0.0320866	0.0746023	0.179477	0.131571	0.0239001	0.0185303	0	0.177026	0	0	0.000586315
TCGA-2Y-A9H9	0	0.0119375	0	0	0	0.197539	0	0	0.000809997	0	0.000806101	0.0609734	0.102541	0.122802	0.0973031	0.252109	0.000857948	0	0.146863	0	0	0.00545827
TCGA-CC-5262	0.0176576	0.000655856	0	0.0645187	0	0.1891	0	0	0.023389	0	0	0.0268537	0.0106997	0.154637	0.0637871	0.219338	0	0	0.143145	0	0	0.0862187
TCGA-G3-AAV2	0.0030246	0.00667844	0	0	0.122013	0.145135	0	0	0.0231844	0	0.120941	0.0560196	0.107371	0.0691263	0.00228317	0.0919236	0.00527543	0	0.247025	0	0	0
TCGA-DD-A4NN	0.00688563	0	0	0	0	0.366994	0	0.00438635	0.00996911	0	0.0988664	0.0365658	0.0579154	0.183085	0.00905675	0.108735	0.00683384	0	0.109	0	0.00170663	0
TCGA-DD-AACZ	0.0527038	0	0.00478844	0.0776466	0	0.146862	0	0.0158235	0.0235558	0	0.048105	0	0.0702521	0.0311963	0.0494331	0.428559	0.00801909	0	0.0430555	0	0	0
TCGA-DD-AAE0	0.0267629	0	0.0186978	0.0824717	0	0.1006	0	1.97e-05	0.0852608	0	0.00250533	0.0366171	0	0.406019	0.0496674	0.165628	0	0	0.0257504	0	0	0
TCGA-YA-A8S7	0	0.00516416	0	0.0358878	0	0.177786	0.00244464	0	0.0226242	0	0.0738291	0.00134554	0.148672	0	0.00978237	0.431259	0	0	0.0845542	0	0	0.00665017
TCGA-2Y-A9GY	0.0140699	0	0.0320738	0.234559	0	0.0691466	0.0189936	0.0278338	0.0618944	0	0.0357391	0.00188811	0.0589706	0.152034	0.0716964	0.2211	0	0	0	0	0	0
TCGA-UB-A7ME	0.0549441	0.00911365	0	0.170707	0	0.185956	0	0.00929369	0.122551	0	0	0.0281783	0.0169787	0.203742	0.0839644	0.0917573	0	0	0.0228141	0	0	0
TCGA-ED-A8O6	0.0473003	0	0.00115223	0.0483939	0	0.207248	0	0	0.120331	0	0	0.0835828	0.0288366	0.113079	0.0584647	0.198694	0.0176035	0	0.0753133	0	0	0
TCGA-ZP-A9D4	0.0257075	0	0	0	0.075359	0.148922	0	0	0.0181356	0	0.0935372	0.0357864	0.0664598	0.101855	0.0787019	0.076419	0.0119061	0	0.258757	0	0.000540705	0.0079124
TCGA-DD-A1EH	0.0154826	0.0157894	0	0.0611265	0	0.282864	0	0	0.0109793	0	0	0.0547423	0.0192533	0.158853	0.128946	0.186525	0.00480013	0	0.0588506	0	0	0.00178803
TCGA-DD-A11A	0.0355662	0	0	0	0	0.178426	0	0.105816	0	0	0.0186008	0.0426558	0.339648	0.160315	0.0309841	0.0671766	0	0	0	0.00788332	0.0129288	0
TCGA-RC-A7SF	0.0293383	0	0.00026438	0	0.0454787	0.141029	0.00195253	0	0.00175601	0.0697722	0.00131432	0	0	0.386521	0.184508	0.0200411	0.00782021	0	0.110204	0	0	0
TCGA-HP-A5N0	0.0529217	0	0	0	0	0.136024	0	0.00851291	0.00157511	0	0.00869982	0.0715751	0.168271	0.11037	0.0449792	0.0731035	0.00778583	0	0.316182	0	0	0
TCGA-DD-A73E	0.0641731	0	0	0	0.0965586	0	0	0	0	0	0.00187518	0.0808554	0.0389616	0.0387422	0.0269398	0.143496	0	0.0319912	0.476407	0	0	0
TCGA-G3-A5SL	0.0231962	0	0	0	0.0192916	0.308867	0	0	0	0	0.0736696	0.0229123	0.0808883	0.138366	0.0826389	0.0382899	0.00466435	0	0.20264	0	0	0.00457628
TCGA-2Y-A9H6	0.0282589	0.0025052	0	0.0616279	0	0.348917	0	0	0.0690409	0	0.00213185	0.0514336	0.0594773	0.0284039	0.0191654	0.260617	0.0163307	0.00586386	0.046227	0	0	0
TCGA-WX-AA47	0.224929	0	0	0	0.00882526	0.0473252	0	0.0670015	0	0	0.0581364	0.0248007	0.00930379	0.376508	0.0137783	0	0	0.0733633	0.0960279	0	0	0
TCGA-MR-A520	0.0321478	0	0	0.109714	0	0.207756	0	0	0.00367384	0	0.0948919	0.0136843	0.0160916	0.139139	0.0538987	0.272502	0	0	0.056501	0	0	0
TCGA-DD-A3A1	0	0	0.000425857	0.084785	0	0.0974683	0	0.0240495	0.0486482	0	0	0.0503134	0	0.12093	0.0281766	0.442095	0	0	0.051229	0	0	0.0518794
TCGA-DD-AADF	0.0678698	0	0.0918828	0.434352	0	0.0036406	0.0171197	0.0734155	0.0518718	0	0	0.0232534	0.0161062	0.00951207	0.0981207	0.112856	0	0	0	0	0	0
TCGA-G3-A7M7	0.134846	0	0.00428439	0.0491094	0	0.158474	0	0	0.0716157	0	0.0434848	0.0225672	0.0104537	0.157018	0.0342642	0.288274	0	0	0.0256092	0	0	0
TCGA-DD-AADQ	0.0324119	0	0	0	0	0.220777	0.108253	0	0.0107223	0.0623635	0.0251925	0.00355712	0.0322959	0.179244	0.0575567	0.0574758	0.00427523	0	0.201868	0	0	0.0040066
TCGA-DD-AAVX	0.0684428	0	0.00169677	0.0625459	0	0.231118	0	0	0	0	0.0262888	0.049321	0.0916824	0.0249247	0.116311	0.249032	0	0.0184839	0.0591696	0	0	0.000983627
TCGA-MI-A75E	0.176732	0	0.0193805	0.140243	0	0.288308	0.00132221	0	0.0249603	0	0	0.0125097	0.075108	0.110968	0.0391658	0.0464164	0	0	0.0648869	0	0	0
TCGA-GJ-A3OU	0.0867169	0	0.00866631	0.0169506	0	0.208415	0.000786028	0	0.0108783	0	0.0173229	0.004168	0	0.388691	0.0445396	0.164853	0.00317029	0	0.0448422	0	0	0
TCGA-DD-A11B	0.00727186	0	0.00124634	0	0	0.296663	0	0	0	0	0	0.0651848	0.0512913	0	0.0607973	0.348695	0	0.0148568	0.14824	0	0	0.00575362
TCGA-LG-A6GG	0.0120833	0	0	0.000602821	0	0.266386	0	0.0130859	0.0427065	0	0	0.0410867	0.0158063	0.0485038	0.0518091	0.399861	0.0251115	0.00457274	0.0783844	0	0	0
TCGA-CC-A7IJ	0	0	0.00718248	0.164631	0	0.102116	0.00185158	0.0176023	0	0.062886	0	0.0465249	0.0142249	0	0.114005	0.379037	0.00664977	0	0.0626786	0	0.0206098	0
TCGA-DD-AACA	0.0081629	0.0288991	0	0	0.0337441	0.177494	0	0.00880434	0.00559716	0	0.00733214	0.0572045	0.0477113	0.194156	0.0374647	0.0494334	0.000854779	0	0.327717	0	0.000184601	0.0152397
TCGA-DD-A39V	0.0304429	0	0.00199693	0.0948245	0	0.0482034	0.00160293	0	0.00182435	0	0	0.114965	0.232988	0.043954	0.075823	0.218499	0.0108986	0	0.123977	0	0	0
TCGA-2Y-A9GS	0	0.00427562	0	0.0467006	0	0.0749756	0	0	0.00121235	0	0	0.036598	0.0715323	0.0732485	0.116021	0.334062	0.0199534	0	0.221421	0	0	0
TCGA-DD-AACW	0.00894252	0.00593817	0.00367792	0.0816363	0	0.278885	0	0	0.0702095	0	0	0.0715211	0.0488551	0	0.042776	0.310257	0.00458318	0	0.0727183	0	0	0
TCGA-FV-A3R2	0.0139222	0	0	0	0	0.266244	0	0.0132389	0.0202784	0	0.0289332	0.00748413	0.0782006	0.231812	0.0327975	0.13172	0.0125134	0	0.130061	0	0	0.0327946
TCGA-ZP-A9CY	0.0265334	0	0	0	0.0688844	0.216498	0	0	0	0	0	0.0833783	0.0959596	0.115156	0.0270935	0.188431	0	0	0.175659	0	0	0.00240564
TCGA-NI-A8LF	0	0.0153569	0	0.0906505	0	0.311456	0	0.00210921	0.015836	0	0.0335913	0	0.124164	0.09698	0.0144559	0.0759359	0	0.00259964	0.216121	0	0.000743455	0
TCGA-DD-AAE2	0.0365202	0	0	0.0491322	0	0.179988	0	0	0.00220688	0	0	0.0347158	0.0376233	0.128696	0.242089	0.103785	0.0131642	0	0.172081	0	0	0
TCGA-5C-A9VG	0.0638532	0	0.0170085	0.0443356	0	0.239786	0	0	0	0	0	0.0274698	0.0138693	0.043643	0.0261266	0.289836	0	0	0.234072	0	0	0
TCGA-KR-A7K8	0.0098588	0.00655029	0.00569056	0.310855	0	0.0334763	0.016973	0	0.0337589	0	0	0.0230191	0.0911535	0.0434195	0.130665	0.171836	0.0136431	0	0.1091	0	0	0
TCGA-ZP-A9CZ	0.0705506	0	0.0198296	0.108027	0	0.25431	0	0.0192731	0.0511146	0	0.047858	0	0.0372538	0.031455	0.0896205	0.246261	0.00619579	0	0.0182522	0	0	0
TCGA-EP-A12J	0.044438	0	0.0111771	0	0	0.113885	0	0	0	0.0921635	0	0.0464407	0.171694	0.10493	0.129884	0.0930662	0	0	0.192321	0	0	0
TCGA-DD-A4NV	0.000216306	0.0044945	0	0.102844	0	0.268355	0	0	0	0	0.0971515	0	0.137261	0.0967877	0.0349149	0.0874503	0.00284443	0	0.152079	0	0	0.0156008
TCGA-BC-A3KF	0.0156332	0	0.00414439	0	0	0.234396	0	0.00132214	0.015275	0	0	0.0803509	0.0494063	0.00514339	0.053621	0.398891	0.00578319	0	0.136033	0	0	0
TCGA-XR-A8TD	0.0456509	0	0.0167853	0.300195	0	0	0.0679847	0.0282881	0.00172757	0	0.0338698	0.017766	0.0228823	0.18568	0.0778878	0.183044	0	0	0.0182392	0	0	0
TCGA-DD-A4NK	0.0118528	0	0	0	0.0673915	0.227914	0	0	0	0	0.117735	0.059004	0.0749992	0.0465553	0.0440606	0.155519	0.00349687	0	0.191471	0	0	0
TCGA-G3-AAV0	0.0772154	0	0.0302096	0	0.00022239	0.232856	0	0.0605245	0.0151739	0	0.00808469	0.00342788	0.139184	0.0956919	0.102249	0.0780906	0.00651006	0	0.149684	0	0.000875945	0
TCGA-DD-AAE3	0.00814462	0	0.00133318	0	0.0671353	0.0868876	0	0.00501539	0.00470927	0	0.0143524	0.0641721	0.109561	0	0.0051434	0.545146	0.00108906	8.57e-05	0.0872245	0	0	0
TCGA-DD-A118	0	0.00775411	0	0	0.0222601	0.348826	0	0.0260449	0.0575368	0	0.0656991	0.0148821	0.0700222	0.129945	0.0186779	0.102266	0.00589269	0	0.125266	0	0	0.0049268
TCGA-DD-A1EF	0.145054	0	0.000807561	0.0829537	0	0.247133	0	0	0.00226045	0	0	0.0159387	0.0428839	0.248746	0.0971875	0.0363063	0.00291729	0	0.0778116	0	0	0
TCGA-DD-A11D	0.0467483	0	0	0.0394515	0	0.234743	0	0	0.0437156	0	0.0109344	0.0579342	0.033892	0.0262158	0.0952048	0.34609	0	0	0.06507	0	0	0
TCGA-G3-A6UC	0.00660438	0	0	0	0.0528055	0.127192	0	0.00453523	0.00808899	0	0.171633	0.0674448	0.0838167	0.0534985	0.0777552	0.20824	0.00125251	0	0.137133	0	0	0
TCGA-WJ-A86L	0.128688	0	0.02548	0.00298826	0	0.114831	0	0.0488871	0.1064	0	0.0227525	0.0506048	0	0.145062	0.134574	0.18809	0	0.00183234	0.0278089	0	0	0.00200006
TCGA-CC-5263	0.00982834	0.0110786	0	0	0	0.328582	0	0	0.0335351	0	0	0.0433115	0.128429	0.172888	0.00376124	0.103033	0.0992623	0	0.011271	0	0	0.0550192
TCGA-DD-AAE6	0.0833202	0	0	0.0112584	0	0.181927	0	0	0	0	0	0	0.0652025	0.184174	0.0476301	0.0830017	0	0	0.342713	0	0.000773717	0
TCGA-K7-A6G5	0.0632108	0	0	0.123926	0	0.116921	0	0	0.0841087	0	0	0.0409723	0.0520185	0.0367284	0.155502	0.278461	0.00491057	0	0.0424435	0	0	0.000797392
TCGA-DD-A1EL	0.0243657	0	0	0	0.032109	0.10768	0	0.0040995	0.0452412	0	0.0913931	0	0.0521008	0.270303	0.00676314	0.254163	0.0100177	0	0.0958182	0	0.00594605	0
TCGA-G3-A7M6	0.0410714	0.0504166	0	0.128364	0	0.333157	0	0	0.000712915	0	0	0.0107931	0.0834444	0.138667	0.0253164	0.0152072	0.00035367	0.00179916	0.153024	0	0	0.0176735
TCGA-DD-AAE4	0.0368198	0	0.00250781	0.0580147	0	0.322358	0	0.0154847	0.0255243	0	0	0.0539971	0.0406694	0.0381156	0.156621	0.159919	0.0111259	0	0.0788429	0	0	0
TCGA-MI-A75G	0.0436944	0	0	0	0.0810161	0.339773	0	0	0	0	0.0372214	0.0496486	0.140917	0.180223	0.0258648	0.0388299	0	0	0.0628124	0	0	0
TCGA-DD-AACQ	0.0186512	0	0.00210784	0.0940329	0	0.231818	0	0	0.00137518	0	0.00323319	0.0490604	0	0.114798	0.217763	0.0120665	0.0188781	0	0.228508	0	0	0.00770731
TCGA-DD-AADV	0.00820835	0	0	0	0	0.284775	0	0.00162473	0.0300504	0	0.00310629	0.0876886	0.0982124	0.050791	0.0391495	0.154111	0.00671319	0	0.229584	0	0	0.00598569
TCGA-LG-A9QD	0.146651	0	0	0.171152	0	0.273961	0	0	0.00276426	0	0	0	0.0745718	0.0280357	0.0611584	0.118917	0	0.0047153	0.118073	0	0	0
TCGA-BC-A10S	0.0616588	0	0	0.0871229	0	0.183313	0	0	0.0426933	0	0.0337307	0.0296832	0.0243949	0.0233079	0.0242505	0.477872	0	0	0.0119731	0	0	0
TCGA-DD-AACN	0.104887	0	0.0104381	0.0800435	0	0.340633	0	0	0	0	0.00297414	0.0112564	0.0273043	0.0439338	0.151257	0.207094	0	0	0.0201787	0	0	0
TCGA-DD-A1ED	0.0371343	0	0	0.0775154	0	0.194806	0	0	0	0	0.0106458	0.0221625	0.0353699	0.0215878	0.0229025	0.370241	0	0	0.167246	0.0373019	0	0.00308726
TCGA-BC-A10Q	0.051811	0	0.00267329	0.067553	0	0.153369	0	0	0.0264153	0	0.0160921	0.0347572	0.073003	0	0.0390903	0.485201	0.0168058	0	0.0327138	0	0	0.000515357
TCGA-BC-A110	0.0502905	0	0	0.0797205	0	0.237542	0.000647605	0	0.00257597	0	0.0635393	0.0134429	0.095872	0.0810614	0.105421	0.13387	0.0129086	0	0.0860038	0	0	0.037104
TCGA-DD-AAW3	0.0111069	0	0	0	0.129721	0.223189	0	0.000585807	0	0	0.137733	0.0258905	0.0620821	0.0894586	0.0132178	0.0925738	0.00158914	0	0.206862	0	0	0.00599031
TCGA-2Y-A9H7	0.0128418	0	0	0	0	0.553643	0	0	0	0	0	0.0261948	0.172819	0.0293243	0.0153668	0.0889843	0.0101377	0.0392012	0.0514876	0	0	0
TCGA-CC-5260	0.0481286	0	0.000574347	0.120299	0	0.153331	0	0.00666173	0.0621789	0	0.0343612	0.00228069	0.0742777	0.102698	0.0480521	0.303029	0.0287799	0	0.0153476	0	0	0
TCGA-DD-AAD3	0.0187917	0.010491	0.00938975	0.0922877	0	0.421843	0	0	0.00196738	0	0.0389319	0	0.08157	0.12452	0.10024	0.0369885	0.00944057	0	0.0535385	0	0	0
TCGA-G3-AAV7	0.00321969	0.00529575	0	0	0	0.264314	0.00241214	0.0205565	0.0162206	0	0.0743125	0	0.0119499	0.52255	0.00385039	0.0687102	0	0	0	0.00419687	0	0.00241143
TCGA-DD-A39Y	0.0186489	0	0.00541476	0.0500625	0	0.13143	0	0.00150134	0.142057	0	0	0.0655196	0.00324901	0.044466	0.0196199	0.415244	0.0648475	0.0189057	0.0190338	0	0	0
TCGA-K7-A5RG	0.121921	0	0.033303	0.293233	0	0.12967	0.0384683	0.0264263	0.0868772	0	0.0288826	0.000553923	0.0324532	0.0544346	0.0674959	0.0591926	0.00557956	0	0.0198004	0	0	0.00170828
TCGA-G3-A25Y	0.049939	0	0.00374929	0.0267546	0	0.37155	0	0	0.00382931	0	0.000628447	0.0388976	0.0797359	0.0825529	0.0884275	0.0746074	0.00679907	0	0.168828	0	0	0.00370112
TCGA-DD-AACF	0.0241613	0	0	0	0	0.16441	0	0.0108638	0.00209028	0	0	0.0788611	0.108942	0.0258646	0.0408957	0.34386	0.00969702	0	0.180355	0	0	0.00999806
TCGA-DD-A3A2	0.0849023	0	0	0.0969561	0	0.123212	0	0.000619776	0.011254	0	0	0.0474609	0.0636003	0.0389987	0.12226	0.17749	0.00774323	0	0.225503	0	0	0
TCGA-DD-A115	0.00411708	0	0	0.0127576	0	0.44475	0	0	0	0	0.00164923	0.0198883	0.0841065	0.104166	0.0798392	0.161568	0.00421817	0	0.0829401	0	0	0
TCGA-DD-A1EG	0.109693	0	0.0248969	0.0440915	0	0.137378	0	0.00117088	0.078451	0	0	0.0315311	0.0307172	0.238864	0.139252	0.112614	0.0101813	0	0.041158	0	0	0
TCGA-DD-AADO	0.0155962	0	0	0.188472	0	0.108999	0	0.0573802	0.0812081	0	0	0.0619711	0.0290758	0.200874	0.044348	0.181507	0	0	0.0305676	0	0	0
TCGA-5C-A9VH	0.0498788	0	0.00109702	0.035123	0	0.433086	0	0	0.0531769	0	0.0130066	0.046009	0.0111049	0.0949835	0.0669871	0.176774	0	0	0.0187726	0	0	0
TCGA-DD-AACS	0.0519104	0	0	0.0880213	0	0.231117	0	0.0238757	0	0	0	0.0443486	0.112485	0.0468311	0.0734532	0.203559	0	0	0.093981	0	0	0.0304187
TCGA-DD-A3A6	0.0788816	0	0.0405123	0.061878	0	0.197309	0	0.011643	0.0968638	0	0.0726987	0.117455	0.0419458	0	0.00729033	0.21399	0	0.000924368	0.0586085	0	0	0
TCGA-BW-A5NO	0.0424354	0	0.0650015	0.0455323	0	0.280589	0	0.03551	0.0321612	0	0	0.0453688	0	0.124868	0.0574394	0.227256	0	0	0.043839	0	0	0
TCGA-CC-A3MA	0	0.0120258	0	0	0	0.123848	0	0.00801155	0.0380621	0	0.0449288	0.0393987	0	0.626772	0.0203597	0.0632673	0	0	0.0220789	0	0.00124741	0
TCGA-DD-AADC	0.0168468	0.0132293	0.00701956	0	0	0.287962	0	0.0383195	0	0	0	0.0446863	0.046373	0.189817	0.0683453	0.0745172	0	0	0.212885	0	0	0
TCGA-BC-A69H	0.0181324	0	0.000432459	0.033361	0	0.142271	0	0.00381402	0.0819823	0	0	0.0258804	0.00119828	0.39283	0.0317449	0.266065	0.00228838	0	0	0	0	0
TCGA-CC-5258	0.00900243	0.00209174	0	0.0382109	0	0.0893556	0	0.00390801	0.0774766	0	0.0367447	0	0.0497995	0.395331	0.070225	0.202268	0	0	0.0205541	0	0	0.00503198
TCGA-BC-A69I	0.0268175	0	0	0	0.0581783	0.247923	0	0	0	0	0.0953935	0.0473136	0.255126	0.0578475	0.0582159	0.0561414	0.00885629	0	0.080222	0	0.00796505	0
TCGA-G3-A7M9	0.120131	0	0.00880668	0.0857501	0	0.0198887	0	0.0318356	0.0550791	0	0	0.0176873	0	0.528552	0.0249812	0.0554912	0	0	0.0517974	0	0	0
TCGA-ED-A627	0.0717678	0	0.00126399	0.158184	0	0.291191	0	0	0	0	0	0.0506527	0.0463812	0.0323879	0.123952	0.223834	0	0	0	0	0	0.000385025
TCGA-DD-AACC	0.105344	0	0.00330547	0.433286	0	0.0413226	0.0341364	0.0049899	0.0618463	0	0	0.0194995	0.0703296	0.0318901	0.0888039	0.0835814	0.00793507	0	0.0137299	0	0	0
TCGA-ED-A66X	0.13365	0	0.0460946	0.0262748	0	0.111456	0	0.00522597	0.0513329	0	0.00755644	0.00396189	0	0.274994	0.0239187	0.271276	0.019435	0	0.0248227	0	0	0
TCGA-DD-A114	0.0678633	0	0	0.141982	0	0.107573	0.0351817	0.0281341	0.0260874	0	0.0285365	0	0.05232	0.18064	0.174873	0.0728391	0.0119243	0	0.0720452	0	0	0
TCGA-DD-A3A9	0.0317117	0	0	0.05674	0	0.391336	0	0	0.00674939	0	0.0172579	0	0.0426274	0.139263	0.0744158	0.114914	0.03023	0	0.094755	0	0	0
TCGA-XR-A8TG	0	0.027936	0	0.0244858	0	0.338823	0	0	0.0141927	0	0.00944934	0.0456601	0.145581	0.200315	0.0623699	0.100002	0	0	0	0.0128226	0	0.0183624
TCGA-ES-A2HT	0.0551094	0	0.00890948	0.045711	0	0.101467	0	0.024079	0.115439	0	0	0.0684565	0.0330447	0.0980134	0.0788481	0.326423	0	0	0.0444984	0	0	0
TCGA-2Y-A9H3	0.0677718	0	0.000952849	0.149361	0	0.145415	0	0	0.0737376	0	0.00451115	0.0368901	0.0599784	0.0315239	0.0363594	0.136425	0	0	0.257073	0	0	0
TCGA-2Y-A9HB	0.018205	0.00579549	0.00508524	0.119479	0	0.213427	0	0	0.0014203	0.0162258	0	0.0572519	0.03333	0.101329	0.114189	0.171686	0.00165011	0	0.140927	0	0	0
TCGA-ZS-A9CD	0.0316116	0	0	0.0917379	0	0.339272	0	0	0.0017637	0	0.0301418	0.00384574	0.0904167	0.152348	0.0713382	0.0606602	0.0048338	0	0.0894071	0	0	0.0326234
TCGA-2Y-A9GV	0.0699442	0	0.0103236	0.0410598	0	0.183026	0	0.000295503	0.00457559	0	0.0303946	0.0158243	0.0208924	0.113881	0.0560689	0.423804	0	0	0.0299104	0	0	0
TCGA-BC-A10T	0	0.0170724	0	0.0122965	0	0.33487	0	0	0.0109433	0	0	0	0.102264	0.132589	0.0457106	0.133445	0	0.000585559	0.209822	0	0.000402693	0
TCGA-DD-AAEI	0.00671542	0	0	0.00835934	0	0.25747	0	0	0.0175984	0	0	0.0644685	0.0433865	0.0785008	0.0639959	0.243974	0.00637807	0	0.199778	0	0.00937536	0
TCGA-FV-A2QQ	0.0717251	0	0.00991854	0.0198949	0	0.20539	0.00627598	0	0	0.0181179	0	0	0.0569168	0.182913	0.0827372	0.22158	0.00752319	0	0.117007	0	0	0
TCGA-PD-A5DF	0.0093183	0.000411056	0	0	0	0.10838	0.000850226	0.0233947	0.0300859	0	0.066036	0	0.0331989	0.6066	0.0569471	0.0333022	0.00487699	0	0.0265989	0	0	0
TCGA-EP-A2KC	0.0426515	0	0.00149428	0	0.0823198	0.23123	0	0.0433416	0.00208107	0	0.0574948	0.0250156	0.0151104	0.230763	0.060743	0.125531	0	0	0.081103	0	0	0.00112095
TCGA-CC-A7IG	0.00123884	0.00993801	0	0	0.0902233	0.019725	0	0.00716308	0.145803	0	0	0.115861	0.0332442	0.334449	0	0.0618725	0.0111849	0	0.160048	0	0.00924923	0
TCGA-DD-A3A3	0.0121112	0	0.00421819	0	0.127003	0.169435	0	0	0.0418587	0	0.127285	0	0.0728459	0.180061	0.0233114	0.149188	0.00232825	0	0.0903543	0	0	0
TCGA-4R-AA8I	0.0842229	0	0.00364286	0	0	0.146746	0	0.0301788	0	0.0212981	0	0.067012	0.0109276	0.146893	0.122199	0.26944	0	0	0.0974393	0	0	0
TCGA-G3-AAV3	0.0977034	0	0.0511408	0.316002	0	0.0250519	0.000269444	0.022842	0.0607293	0	0.0216333	0.0134786	0.0259019	0.131432	0.0827077	0.12933	0	0	0.0217787	0	0	0
TCGA-G3-A3CJ	0.051805	0	0	0	0.0168911	0.183662	0	0.0184318	0.0105106	0	0.075833	0	0.040319	0.11439	0.083327	0.225106	0	0	0.179725	0	0	0
TCGA-DD-A4NG	0.0120422	0	0.00134226	0.00420732	0	0.380677	0	0.00482373	0.049291	0	0.019975	0.0471501	0.0249632	0.13993	0.082099	0.160573	0.0220723	0	0.0508549	0	0	0
TCGA-DD-A4NP	0.052878	0	0.00912851	0.0454607	0	0.0481913	0	0	0	0	0.0425359	0.0334185	0.0377912	0	0.00820304	0.387044	0	0	0.331646	0	0	0.00370274
TCGA-5R-AA1D	0.0846304	0	0.00628116	0	0	0.336584	0	0	0	0	0.039934	0	0.0290558	0.098912	0.0366711	0.323282	0	0	0.044649	0	0	0
TCGA-ED-A5KG	0.233312	0.00335279	0	0.11843	0	0.381813	0.0130067	0	0.0121899	0	0.0209313	0	0.0089047	0.0681558	0.0734693	0.0632396	0	0	0.00319508	0	0	0
TCGA-DD-AAW2	0.027767	0	0.00287414	0	0.0486954	0.236006	0	0.000461208	0	0	0.0125023	0.0516203	0.0847713	0.123609	0.0553037	0.0421579	0	0	0.314231	0	0	0
TCGA-2Y-A9GW	0.0190638	0	0	0.00531702	0	0.0978261	0	0	0.0363929	0	0.00902693	0.00646203	0.0199737	0.52604	0.0716534	0.141532	0.0263369	0	0.0403749	0	0	0
TCGA-DD-A116	0.0724423	0	0.00148567	0.0885353	0	0	0	0	0.0824871	0	0.0172376	0.0345855	0.0352082	0.0878325	0.0461012	0.399492	0	0	0.134593	0	0	0
TCGA-CC-A1HT	0.0144599	0	0	0.0132456	0	0.140743	0.00689946	0.0134032	0.0448	0	0.00338713	0.0471041	0.0364289	0.0960041	0.208205	0.329801	0.0114935	0	0.0340242	0	0	0
TCGA-DD-AAC8	0.00413802	0.00538253	0.00201536	0.027157	0.102422	0	0	0.0378947	0.0186488	0	0	0.0158559	0.12608	0.128404	0	0.503817	0	0	0	0	0	0.0281846
TCGA-G3-AAUZ	0.0372877	0.00868484	0	0.000226386	0	0.217703	0.000505848	0	0.00416512	0.0612187	0	0	0.0578495	0.0521203	0.118904	0.278532	0.00733609	0	0.155466	0	0	0
TCGA-DD-AAD2	0.0507709	0	0.000698103	0.0304814	0	0.324403	0	0	0.00895956	0	0.00860977	0.0200712	0.0179157	0.234205	0.08099	0.217401	0	0	0.00549499	0	0	0
TCGA-BD-A3EP	0.128074	0.0737339	0	0.0912919	0	0.369406	0.0114069	0	0.0170207	0	0.0632867	0	0.0439746	0.0803923	0.0658005	0.0372022	0	0	0	0.0167571	0	0.00165337
TCGA-DD-AADR	0.0220019	0	0.0063942	0.099431	0	0.380548	0	0	0	0	0	0.041432	0.0219305	0.0944424	0.0483424	0.213001	0.0126677	0	0.0598084	0	0	0
TCGA-DD-AAVU	0.0233022	0	0	0	0.0924881	0.0180309	0.000800862	0	0.0209992	0	0.0421985	0	0.0105708	0.559135	0.00944092	0.177715	0	0	0.0453185	0	0	0
TCGA-QA-A7B7	0.145435	0	0.00963621	0	0	0.20816	0	0.0605564	0.101646	0	0.11736	0	0	0.0137968	0.0143315	0.158903	0.0107054	0.00844264	0.0895972	0	0	0.0614292
TCGA-UB-AA0U	0.00399686	0	0.003675	0.0497273	0	0.286476	0	0	0.0125053	0	0.0039914	0.0232303	0.098454	0.0209242	0.129576	0.296114	0.0251186	0	0.0462105	0	0	0
TCGA-CC-A9FU	0.0337115	0	0.0245915	0.127497	0	0.156344	0	0.00820848	0.113847	0	0.0177558	0.0551403	0.0172226	0.156866	0.0691505	0.144901	0.00952728	0	0.0652375	0	0	0
TCGA-DD-A113	0.0492438	0	0	0.135172	0	0.0588994	0	0.0245423	0.111941	0	0	0.0668933	0.0109529	0.156098	0.0638806	0.265063	0	0	0.057314	0	0	0
TCGA-KR-A7K0	0.00408855	0.0104068	0.0142175	0	0	0.180739	0	0.00985279	0	0	0	0.062274	0.0493859	0.282039	0.0335167	0.0915063	0.0317744	0	0.22857	0	0.000627671	0.00100117
TCGA-DD-A4NL	0.0629263	0	0	0.0592514	0	0.289435	0	0	0.0123869	0	0.0264744	0.0278591	0.0119109	0.0457291	0.0208221	0.406492	0	0	0.0367125	0	0	0
TCGA-DD-AADW	0.0443952	0	0	0.0490387	0	0.207522	0	0.0122695	0.0264013	0	0	0.0376336	0.00180255	0.204202	0.110343	0.239881	0	0	0.0665113	0	0	0
TCGA-CC-A8HV	0.004771	0.0156593	0	0	0.103674	0.199257	0	0	0.0468901	0	0	0.131569	0.0633812	0.198126	0.00908731	0	0.00554534	0	0.22204	0	0	0
TCGA-GJ-A9DB	0	0.0207095	0	0.0673969	0	0.235568	0	0	0.000338794	0	0.00536439	0	0.0666726	0.301066	0.0449626	0.0646557	0.00503056	0	0.182321	0	0	0.00591387
TCGA-BD-A3ER	0.0655066	0	0	0.0596155	0	0.263201	0.00546065	0.0130473	0	0	0.0107354	0	0.111902	0.326269	0.0307697	0.0479628	9.63e-05	0	0.0604633	0	0	0.00497025
TCGA-ZP-A9CV	0.0576322	0	0.000638976	0.0547344	0	0.349737	0	0	0	0	0.0622742	0.0015123	0.0579357	0	0.0738627	0.249971	0	0.0741212	0.0131146	0	0	0.00446545
TCGA-DD-AAVP	0.0253497	0	0.00250969	0.0226697	0.0684532	0	0	0	0.0148508	0	0	0.0625951	0.0781812	0.128759	0.114857	0.108348	0.0249751	0	0.342087	0	0.00636478	0
TCGA-MI-A75C	0.015312	0	0	0.161375	0	0.15773	0	0	0.185651	0	0	0.0659795	0.0311787	0.0973287	0.0911141	0.175371	0	0	0.0177897	0	0	0.00116908
TCGA-DD-A39W	0.109771	0	0.0232725	0.0485325	0	0.103187	0	0	0.0474285	0	0.0903537	0.00598038	0.0953212	0.0820678	0.12108	0.209893	0	0.00348218	0.0596301	0	0	0
TCGA-DD-A4NA	0.0316138	0	0.00649655	0.01943	0	0.15634	0	0.00537944	0.0505077	0	0.00335257	0.0751583	0.0159007	0.208977	0.0532247	0.33027	0	0	0.0377767	0	0	0.00557254
TCGA-DD-AAVY	0.000589302	0	0.00780019	0	0.0156949	0.144663	0	0	0.0060415	0	0.0126042	0.0896282	0.0591071	0.172558	0.0800036	0.00974086	0.00245424	0	0.387227	0	0	0.0118882
TCGA-DD-A1EC	0.0569254	0	0.00812426	0.133342	0	0.21003	0.00854955	0.0331497	0.0450403	0	0.0770285	0.0366166	0.0232439	0.117426	0.0986133	0.0821213	0.00984038	0	0.0599498	0	0	0
TCGA-BC-4073	0.0582607	0	0.00855657	0.089011	0	0.180786	0.0201633	0.02921	0.0336336	0	0.00171989	0.0171973	0.0221154	0.206315	0.0879062	0.152053	0.0150296	0	0.0335001	0	0	0.0445426
TCGA-WQ-A9G7	0	0.0567153	0.0498104	0.0204611	0	0.137875	0	0.0100226	0.101087	0	0	0.0859731	0.0553962	0.16399	0.022449	0.188904	0	0	0.0916861	0	0.015631	0
TCGA-CC-A7II	0.0841951	0	0.000361653	0.0456762	0	0.0532378	0	0	0.0441485	0	0.00256751	0.0474907	0.00666837	0.246827	0.0191035	0.421856	0	0	0.0278673	0	0	0
TCGA-CC-A8HS	0	0.136835	0.016147	0.0945753	0	0.100342	0	0.0385331	0.0973752	0	0.0122676	0.0449473	0.00887376	0.20143	0.0654514	0.153681	0	0	0.0295417	0	0	0
TCGA-DD-AAEA	0.0304227	0	0	0.0709477	0	0.164655	0	0	0.00332894	0.0220085	0	0	0	0.225861	0.196628	0.117054	0.00841164	0	0.160604	0	0	7.9e-05
TCGA-UB-A7MF	0.141844	0	0.0259623	0.196384	0	0.0758183	0	0.0112066	0.0487845	0	0.043964	0.0114534	0.046109	0	0.216842	0.106574	0.00704948	0	0.0680088	0	0	0
TCGA-BC-A10R	0	0.00706704	0	0	0	0.318086	0	0	0.0662589	0	0.0732285	0.0147479	0.111496	0.0958554	0.0379357	0.0516061	0.0182327	0	0.202125	0	0	0.00336042
TCGA-ED-A459	0	0.0170045	0	0	0	0.410933	0	0	0.0238204	0	0.0499413	0.0733266	0.105735	0.164983	0.024801	0.0333574	0.00573173	0	0.0847471	0	0.00561856	0
TCGA-BC-A10Y	0.00894601	0	0	0.0637178	0	0.233267	0	0.0301741	0.0573246	0	0.0191884	0.048058	0.0874701	0.0224802	0.17141	0.216605	0	0	0.0413583	0	0	0
TCGA-DD-AAE1	0.0373579	0	0.00269698	0	0	0.379567	0	0	0	0	0.0159567	0.0372614	0.0596509	0.102914	0.0470143	0.0780743	0.0203541	0	0.219152	0	0	0
TCGA-DD-AADN	0.00363962	0.000245724	0.0358452	0.366809	0	0	0.0405858	0.0355506	0.0837043	0	0.0332498	0.0380818	0.0488319	0.0815644	0.0463305	0.168363	0	0	0.0171992	0	0	0
TCGA-CC-A3M9	0	0	0.00751545	0.352386	0	0.0521659	0.00245803	0.0387266	0.0860216	0	0	0.0135337	0.0406909	0	0.0709258	0.321444	0.0141323	0	0	0	0	0
TCGA-DD-A73C	0.0565563	0	0	0	0.0211142	0.192231	0	0	0.00187546	0.0448874	0.00953611	0	0.0967613	0	0.0175785	0.352726	0	0	0.198981	0	0	0.00775305
TCGA-BW-A5NP	0.062517	0	0	0	0	0.248473	0	0	0.0110293	0	0	0.0878249	0.111561	0.0715746	0.1066	0.164236	0.00223161	0	0.133953	0	0	0
TCGA-DD-AAW0	0.0228294	0	0	0.0941144	0	0.316984	0	0	0.00065191	0	0.00590071	0.00404411	0.0319679	0.366162	0.0337184	0.0716666	0	0	0.0390048	0	0	0.0129561
TCGA-BC-A216	0.0826377	0	0.0222977	0.312687	0	0.115167	0.00738093	0.0554909	0.0727223	0	0	0.0980578	0.0342483	0.0168226	0.0697879	0.0425589	0	0	0.0701415	0	0	0
TCGA-DD-A4NO	0	0	0	0.00302032	0.000743507	0.236951	0	0	0.0319613	0	0.00759222	0.0649199	0.0907283	0.124574	0.0840137	0.106279	0.0168476	0	0.232369	0	0	0
TCGA-2Y-A9H8	0.0263192	0	0.0513851	0.237522	0	0.0451092	0	0.0727913	0.125229	0	0	0.0571677	0.0566488	0.0972064	0.0642867	0.136271	0	0	0.0300639	0	0	0
TCGA-DD-A3A8	0.0137256	0	0.00115661	0	0.0924455	0.206678	0	0.00979912	0.00740731	0	0.0498926	0.112855	0.0497279	0.136154	0.0909131	0.0440532	0.00279051	0	0.182402	0	0	0
TCGA-LG-A9QC	0.0544591	0	0	0	0.0340799	0.260603	0	0	0	0	0.0646819	0	0.070147	0.0482905	0.054534	0.348122	0	0	0.0650818	0	0	0
TCGA-DD-A1EI	0.0415741	0	0	0.0255048	0	0.322244	0	0	0.0012467	0	0	0.0775642	0.0417636	0.106988	0.0425297	0.237011	0	0	0.0911282	0	0	0.0124454
TCGA-K7-A5RF	0.0586348	0.0114537	0	0.000444789	0	0.0980782	0	0	0	0.0137771	0	0.0390886	0.0960183	0.176841	0.165028	0.176317	0	0	0.150498	0	0	0.013821
TCGA-DD-AACT	0.101556	0	0.0264409	0	0	0.310102	0	0	0.00154127	0.0920569	0	0	0.0984727	0.129741	0.0444722	0.055044	0	0.00412726	0.124628	0	0	0.0118181
TCGA-DD-A73B	0	0.0104281	0	0	0.00283746	0.171854	0	0	0	0	0.121702	0.102773	0.121112	0.0574428	0.0292308	0.184232	0	0	0.191122	0	0	0.0072666
TCGA-CC-A3MB	0.0370103	0	0	0	0	0.404186	0	0	0	0	0.0237695	0	0.0737467	0.0428033	0.0709433	0.161264	0.00831981	0	0.154884	0	0	0.0230723
TCGA-DD-A4NE	0.0573916	0	0	0	0	0.142514	0	0	0	0.00156126	0	0.0769287	0.147766	0	0.058587	0.254997	0	0	0.258722	0	0	0.00153274
TCGA-5R-AAAM	0.119699	0	0.00834398	0.0411632	0	0.263003	0	0	0	0	0.0194675	0.0211644	0.0558114	0.0573747	0.0588721	0.344565	0	0	0.010536	0	0	0
TCGA-DD-A4ND	0.00733186	0.0048953	0.00527959	0.15596	0	0.213458	0.000230432	0.00211367	0.00348994	0	0	0.00975175	0.0482298	0.104742	0.0668612	0.204947	0.00484997	0	0.159479	0	0	0.00837995
TCGA-ZP-A9D2	0.163341	0	0.0198125	0.0179789	0	0.205244	0	0	0	0	0.00921184	0	0.00809937	0.234077	0.11417	0.190963	0	0	0.037102	0	0	0
TCGA-DD-AADI	0.0589682	0	0	0.15246	0	0.308022	0	0.00592107	0.0808171	0	0	0.038324	0.0432736	0.0462253	0.0929043	0.136886	0.0140044	0	0.0221939	0	0	0
TCGA-2Y-A9GX	0.0614804	0	0.00856441	0.0175772	0	0.365683	0.00835371	0	0	0	0.0517671	0	0.0278509	0.13129	0.0839618	0.215892	0.0191975	0	0.00838211	0	0	0
TCGA-DD-AACY	0	0.00349159	0	0	0.00387032	0.430699	0	0	0	0	0	0.108697	0.0849723	0.114012	0.036163	0.0524086	0.0116431	0.00887932	0.136736	0	0	0.00842798
TCGA-DD-AACP	0.0266911	0.0187138	0.00259357	0	0.117622	0.114279	0	0.0151742	0.0275143	0	0.0758349	0.0384085	0.0569536	0.317841	0.0259642	0	0.00426751	0	0.157543	0	0	0.000597945
TCGA-G3-A7M5	0.0477256	0	0	0	0	0.239982	0	0	0.00575764	0.12808	0.0815539	0	0.12475	0.159229	0.0662754	0.0537055	0	0.00997505	0.0829659	0	0	0
TCGA-DD-A4NS	0.0511539	0	0.00597628	0.151265	0	0.211167	0	0	0.00141923	0	0	0.0737773	0.11256	0.0517833	0.0540626	0.150227	0.00380708	0	0.126462	0	0.00633929	0
TCGA-WX-AA46	0.0915568	0	0.00500996	0	0.136186	0.249549	0	0.00713475	0	0	0.118612	0.0580281	0.124011	0.0280465	0.00770601	0.116494	0	0.000142882	0.000517209	0	0	0.0570056
TCGA-O8-A75V	0.0698885	0	0.00481029	0.0788408	0	0.17536	0.00149825	0	0.0182889	0.0120838	0.00788844	0	0.023839	0.276752	0.0351322	0.215004	0	0	0.0768263	0	0	0.00378753
TCGA-DD-AACH	0.00421663	0.00353492	0	0	0.0717958	0.199543	0	0	0.0958051	0	0.119781	0.0241315	0.0456732	0.248974	0.00375434	0.11737	0.000528082	0	0.0615069	0	0	0.00338414
TCGA-DD-AAVQ	0.111986	0.0186904	0	0.144545	0	0.233426	0	0.0130374	0.0597588	0	0	0.0188838	0.0492887	0.165837	0.0554733	0.093195	0.00367159	0	0.032208	0	0	0
TCGA-RC-A7S9	0.100115	0	0.0151692	0.0896598	0	0.237359	0	0.0113309	0.0570595	0	0.00507662	0.0446818	0.0399098	0.0372146	0.0911645	0.216662	0.0101542	0	0.0444424	0	0	0
TCGA-BC-A8YO	0.0606075	0	0.00223368	0.226814	0	0.00736986	0	0.0844542	0.0674488	0	0.0717278	0.00693286	0.0156894	0.0553716	0.156946	0.184001	0.0246945	0	0.035709	0	0	0
TCGA-DD-A4NR	0.027685	0	0.000395336	0.223665	0	0.0356613	0.0614523	0.0276856	0.0602105	0	0.0815617	0	0.0426506	0.0943194	0.0408334	0.300372	0	0	0.00350785	0	0	0
TCGA-CC-A8HU	0.0789913	0	0.00370021	0	0	0.132099	0	0.0220846	0.0571299	0	0.0273536	0.0586991	0.0580762	0.0706106	0.0535163	0.372841	0	0	0.0610547	0.00384367	0	0
TCGA-DD-A1EE	0.00495187	0.000609941	0	0	0.0780639	0.104622	0	0.00199614	0.0412064	0	0.0713942	0.0263022	0.0668034	0.165573	0.0423681	0.14736	0.00191692	0	0.240898	0	0.00577693	0.000157102
TCGA-FV-A3I1	0.00890794	0.00889883	0	0.0568667	0	0.0822437	0	0.01263	0.067667	0	0	0.0188767	0.0642072	0.455467	0.0685275	0.0317273	0.019305	0	0.0961967	0	0.00847878	0
TCGA-G3-A5SJ	0.0111423	0.00942463	0	0.110602	0	0.347315	0.00521109	0.00302406	0.0333967	0	0.0436739	0	0.00385099	0.168648	0.0605551	0.165377	0.0163054	0	0	0	0	0.0214741
TCGA-BC-A3KG	0.0368212	0	0	0.0700143	0	0.251106	0	0.0510705	0.0477355	0	0	0.0342355	0.0372625	0.0798808	0.190291	0.175589	0	0	0.0175679	0	0	0.0084253
TCGA-ZS-A9CF	0.0245808	0	0	0	0	0.331271	0	0	0	0	0.0531151	0	0.0454266	0.159695	0.0810424	0.106386	0.00897182	0	0.189512	0	0	0
TCGA-RC-A6M6	0.067668	0	0	0.0381309	0	0.20147	0	0.0350047	0.0849037	0	0.0427224	0	0.0265422	0.249053	0.0531879	0.201318	0	0	0	0	0	0
TCGA-DD-AACI	0.0821604	0	0.0101493	0.134234	0	0.174198	0.0116629	0.0287324	0.0441829	0	0	0.0669826	0.020796	0.0417161	0.0445268	0.29617	0.000662728	0	0.0411977	0	0	0.00262793
TCGA-EP-A3JL	0.0415831	0	0	0.11967	0	0.154751	0	0.0069232	0.0779436	0	0.0196471	0.0314693	0.0510228	0.0428796	0.170088	0.231677	0	0	0.0523457	0	0	0
TCGA-CC-A5UD	0.0110469	0	0	0.0944705	0	0.114458	0	0.0423156	0.0460917	0	0.0720383	0.000161194	0.0562252	0	0.172609	0.347558	0	0.0042809	0.0387457	0	0	0
TCGA-ES-A2HS	0.00327262	0	0.00172473	0	0.110008	0.142691	0	0.00264704	0.00307488	0	0.167347	0	0.0864236	0	0.0257069	0.337718	0	0	0.119387	0	0	0
TCGA-BC-A10U	0.00103454	0	0	0	0.0665333	0.319873	0	0	0.0403388	0	0.0509763	0.0502075	0.0779293	0.110582	0.00298591	0.0531165	0.00208991	0	0.215076	0	0.0027458	0.00651063
TCGA-DD-A119	0.0220594	0.00215822	0	0.0989027	0	0.243466	0	0.000630146	0.00130739	0	0.00924685	0.0164909	0.0716156	0.284165	0.0766262	0.119563	0.0050907	0	0.0395742	0	0	0.00910415
TCGA-2Y-A9H1	0.00638356	0.00445182	0.012964	0.163604	0	0.151814	0	0	0.0791672	0	0	0.106627	0.0315198	0.0927784	0.0287579	0.18443	0.000135455	0	0.134147	0	0	0.0032204
TCGA-G3-A5SK	0.0250537	0	0.000354032	0.0851735	0	0.193234	0	0.0139965	0	0	0.164713	0.0118282	0.0338077	0	0.115962	0.341755	0	0	0.0141234	0	0	0
TCGA-DD-A39X	0.0167469	0	0	0.0721493	0	0.164064	0	0	0.035498	0	0.000585297	0.0347343	0.0194149	0.101666	0.0255873	0.47754	0.00902934	0	0.0429844	0	0	0
TCGA-DD-AAEE	0.0366911	0	0	0	0	0.200984	0	0	0.00288263	0.0134143	0.0082569	0.0238388	0.0644023	0.270471	0.085515	0.0619936	0.0193831	0	0.212167	0	0	0
TCGA-2Y-A9GU	0.0405794	0	0.022731	0.0467491	0	0.165742	0	0.0428711	0.0401687	0	0	0.0962029	0.0816905	0.0676542	0.0833416	0.236929	0	0	0.0753405	0	0	0
TCGA-CC-A7IE	0.112389	0	0	0.150678	0	0.0868462	0.000617375	0.0564512	0.0785267	0	0	0.0172369	0.110932	0.312834	0.0526736	0.020815	0	0	0	0	0	0
TCGA-WX-AA44	0.115591	0	0.0120823	0.0256896	0	0.232036	0	0	0.036233	0	0	0.0261481	0.0158785	0.0907692	0.163822	0.219222	0	0	0.0625279	0	0	0
TCGA-G3-A7M8	0.0463995	0	0.00224311	0	0	0.271935	0	0	0.00108504	0	0.02786	0.0700209	0.0774737	0.0308872	0.0115527	0.327194	0.00129177	0	0.132057	0	0	0
TCGA-ED-A7XP	0.0364774	0	0	0.095405	0	0.265708	0	0.0050206	0	0	0	0.0386413	0.0842663	0.152796	0.0273047	0.148078	0.00770141	0	0.138601	0	0	0
TCGA-BW-A5NQ	0.0959025	0	0.00978595	0.266737	0	0.0651136	0.0326178	0.0702316	0.0525275	0	0.0194413	0.00852122	0.0314142	0.037216	0.123106	0.132146	0.0327175	0	0.0225219	0	0	0
TCGA-ZP-A9D1	0.0528563	0	0	0.0448905	0	0.404012	0	0	0.0223667	0	0.0333575	0.0419387	0.0185807	0.118777	0.0670596	0.158267	0	0	0.0378937	0	0	0
TCGA-ZP-A9D0	0.0686419	0	0.00769396	0.0189181	0	0.221601	0	0.000632154	0	0	0.0261132	0.0773949	0.085559	0.00819054	0.0674408	0.324949	0	0	0.0915899	0	0	0.0012757
TCGA-CC-A7IK	0.0319018	0	0	0	0.0396228	0.345533	0	0.0390442	0.024212	0	0.0628689	0.0592728	0.182039	0.0974391	0.00445691	0.0359048	0	0	0.0766742	0	0.00103132	0
TCGA-WQ-AB4B	0.0076476	0.00908883	0	0.0519314	0	0.125365	0.00108866	0	0.00127302	0	0.0269502	0	0.0506354	0.256232	0.0515244	0.129626	0.0113682	0	0.277268	0	0	0
TCGA-FV-A4ZQ	0.0796354	0	0.0426496	0.27661	0	0.0926875	0	0.0755424	0.0472035	0.027348	0	0.0096142	0.102881	0	0.0930575	0.141766	0	0	0.0110053	0	0	0
TCGA-G3-A25S	0.0994918	0	0	0.0340317	0	0.149604	0.000747564	0	0.0707004	0.00127989	0.0654989	0	0.0419923	0.0907896	0.026067	0.386508	0	0	0.0281725	0	0	0.00511686
TCGA-NI-A4U2	0.0133402	0	0	0	0.0322856	0.313355	0	0.0258122	0.0305669	0	0.0674365	0.0256574	0.102508	0.276857	0.00154259	0.039073	0.00347156	0	0.0680938	0	0	0
TCGA-RC-A7SK	0.0390532	0.0288863	0	0.203299	0.0551378	0	0	0	0	0	0	0.0268784	0.0657538	0.186663	0.0907659	0.0294815	0.00696269	0	0.267119	0	0	0
TCGA-DD-AADS	0.0707389	0	0.0109167	0.0789643	0	0.171695	0	0.0571065	0.0530094	0	0.00856027	0.0103006	0.154393	0.0387294	0.0874422	0.248574	0	0	0.00956954	0	0	0
TCGA-DD-A73F	0.0121918	0	0	0.238761	0	0.230802	0.00487027	0.00534371	0.0503217	0	0	0.0439207	0.0824998	0.0989478	0.0675678	0.102506	0	0	0.0622667	0	0	0
TCGA-DD-A11C	0.00820752	0.00712161	0	0.043969	0	0.363681	0	0	0.00111601	0	0	0.0297913	0.0957192	0.0794033	0.0417135	0.155857	0	0.00376661	0.169653	0	0	0
TCGA-FV-A23B	0.0539698	0	0	0.0965521	0	0.257914	0	0.0200438	0.0286696	0	0.0789349	0	0.0459883	0	0.0844724	0.247283	0.0861722	0	0	0	0	0
TCGA-DD-AADD	0	0.0125006	0	0.174296	0	0.0491284	0	0.0402027	0.0101489	0	0	0.0196175	0.0905435	0.0960972	0.0911817	0.208226	0.0247647	0	0.183293	0	0	0
TCGA-DD-AACO	0.0132969	0.00605965	0	0	0.0215855	0.14927	0	0	0.010985	0.00988091	0.031778	0	0.0409405	0.059871	0.0332572	0.348821	0.00482622	0	0.267689	0	0	0.00173904
TCGA-RC-A6M3	0.0544525	0	0.101035	0.0262361	0	0.115962	0.00268435	0.0203292	0	0	0	0.0414217	0.0037724	0.214589	0.0856122	0.117911	0	0	0.215995	0	0	0
TCGA-DD-AAED	0	0.0544156	0.0345173	0	0	0.188281	0	0	0.0212437	0	0.0285919	0	0	0.329931	0.0645545	0.257227	0	0	0.0212375	0	0	0
TCGA-BC-A10X	0.0714887	0	0.00551129	0	0	0.213413	0	0	0	0.0479929	0	0	0.0509058	0.0285019	0.0530391	0.321365	0	0	0.186641	0	0	0.0211411
TCGA-G3-AAV6	0.0331054	0	0.0144876	0.0813048	0	0.130071	0	0.00513495	0.0375929	0	0	0.0339542	0	0.403611	0.0190686	0.202979	0	0	0.038691	0	0	0
TCGA-CC-A8HT	0.00485742	0.0139518	0	0.0075665	0	0.136615	0	0.0439087	0.0538006	0	0.0157551	0.0309101	0.0129604	0.214203	0.0496556	0.33849	0.00499925	0	0.0495182	0	0	0.0228078
TCGA-DD-AAEH	0.0296724	0	0.00446263	0.452741	0	0.107276	0	0.0392872	0.0232487	0	0	0.0711837	0.0601911	0.0259977	0.0595547	0.0465567	0.0122087	0	0.0676205	0	0	0
TCGA-GJ-A6C0	0.0252653	0	0	0.0041658	0	0.069409	0.00213846	0.00103337	0.00326198	0	0.0369777	0	0	0.56993	0.0887487	0.102901	0	0	0.0535276	0	0	0.0426412
TCGA-UB-AA0V	0.0616284	0	0.00687172	0.0139618	0	0.29947	0	0	0	0	0.0417792	0.0320824	0.0743144	0.0294639	0.053089	0.340857	0	0	0.0397391	0	0	0.00674206
TCGA-DD-AADP	0.1486	0	0	0.0605119	0	0.219421	0	0	0.0564958	0	0	0.0883911	0.0454582	0.0690718	0.11373	0.117633	0	0	0.0638659	0	0	0.016822
TCGA-2Y-A9H4	0.0259489	0	0	0	0	0.124496	0	0.00873089	0.00336897	0.0818578	0.0464491	0	0	0.132355	0.088141	0.28861	0.00761487	0	0.188438	0	0	0.0039897
TCGA-DD-A1EA	0.0133319	0.00540721	0	0.0594605	0	0.177192	0	0.00586237	0	0.0209676	0	0.035126	0.0396566	0.174813	0.133492	0.0866947	0.00732246	0	0.236512	0	0.00416161	0
TCGA-CC-A3MC	0.0398094	0	0	0.00997668	0	0.139415	0	0.00192957	0	0.00798443	0	0.0589027	0.00354975	0.318991	0.0658343	0.234225	0	0	0.119094	0	0	0.000288573
TCGA-FV-A2QR	0.0867244	0	0.00796648	0.0715557	0	0.0310176	0	0.00287084	0.0601079	0	0.0503033	0.0027964	0.0162407	0.206199	0.19376	0.247077	0	0	1.73e-05	0	0	0.0233627
TCGA-EP-A26S	0.049178	0	0	0.0699166	0	0.0674734	0	0	0.0103728	0	0.127507	0.0103149	0.0613432	0.147245	0.0789766	0.317219	0.00430648	0	0.056147	0	0	0
TCGA-DD-A39Z	0	0	0.00230134	0.0137012	0.0992715	0.345563	0.018537	0	0	0.130132	0	0.00434961	0	0.283026	0.00548717	0	0.00656637	0	0.0910643	0	0	0
TCGA-DD-AACB	0.100035	0	0.0440756	0.330493	0	0	0.0263058	0.0351221	0.0780809	0	0	0.0309138	0.0605563	0.0379254	0.0739719	0.163979	0	0	0.0185407	0	0	0
TCGA-DD-AADG	0.0685546	0	0.00507174	0.199913	0	0.0932404	0	0.00937068	0.00867174	0	0.116656	0.0440568	0.0670399	0.0285756	0.118339	0.153803	0	0	0.0867077	0	0	0
TCGA-DD-AAW1	0.000666829	0.00386232	0.000461625	0	0.0671836	0.0678911	0	0.00558148	0.011509	0	0.0220296	0.074164	0.0952313	0.161777	0.0530451	0.0721663	0.00402952	0	0.348383	0	0.00185265	0.0101649
TCGA-DD-AAC9	0.0814228	0	0	0.0770938	0	0.240809	0	0	0.116182	0	0	0.0560999	0.0343854	0.139129	0.0715195	0.157161	0	0	0.0182764	0	0	0.00792124
TCGA-G3-A25Z	0	0.010296	0	0	0.0293797	0.286767	0	0.0207748	0.0649928	0	0.0489236	0	0.0759889	0.121421	0.0250908	0.247695	0.0018521	0	0.0593255	0	0	0.00749245
TCGA-DD-A4NF	0.0291895	0	0	0	0.154821	0.258265	0	0.0209827	0	0	0.0697916	0.0703635	0.135523	0.0663559	0.00380556	0.0213835	0	0.00171864	0.161168	0	0.00663305	0
TCGA-G3-A25V	0.071575	0	0.00183822	0.0780718	0	0.227195	0	0	0	0	0	0.0585757	0.106246	0.108107	0.15081	0.0854692	0.0169186	0	0.095194	0	0	0
TCGA-G3-AAV5	0.115835	0	0	0.133984	0	0.106316	0.000326113	0.038664	0.00330543	0	0	0.00669288	0.0860203	0.0340698	0.00983264	0.30409	0	0.0103638	0.150501	0	0	0
TCGA-BD-A2L6	0.0119412	0	0.000141873	0	0	0.335508	0	0	0	0	0	0.030626	0.0417741	0.115517	0.0982016	0.0989439	0.0165958	0	0.245978	0	0	0.00477204
TCGA-XR-A8TF	0.00240488	0.0111098	0	0	0	0.214783	0	0.076829	0	0	0.125094	0	0.105283	0.0487379	0.0356472	0.189981	0.00155091	0	0.18333	0	0.00525026	0
TCGA-G3-A25T	0.0206437	0	0	0	0	0.175111	0	0	0.0245628	0	0.00474201	0.0765877	0.0235627	0.331453	0.013857	0.280541	0	0	0.0489395	0	0	0
TCGA-DD-AADB	0.103106	0	0.00023213	0.25062	0	0.106915	0.00212914	0.0145586	0.1564	0	0	0.0387819	0.0431278	0.16446	0.0741255	0.0375444	0	0	0.00799878	0	0	0
TCGA-DD-AAD0	0.0110609	0	0.000484142	0	0.0599387	0.111265	0	0.00380877	0.00485305	0	0.0333924	0.0493148	0.0412752	0.356964	0.0464182	0.0437734	0.00141148	0	0.23604	0	0	0
TCGA-BC-4072	0.0689138	0	0.00198293	0.116565	0	0.261353	0.00342882	0.0432794	0.0480775	0	0.0311798	0.0220907	0.00542298	0.0348305	0.0950061	0.209962	0.0214271	0	0.00539333	0	0	0.0310865
TCGA-DD-AACD	0.00621046	0.0020095	0	0	0	0.250379	0	0	0.00444747	0	0	0.034778	0.0483021	0.0769951	0.0347574	0.341011	0	0	0.199458	0	0	0.00165169
